# Supplementary material for: Vicilin and legumin storage proteins are abundant in water and alkali soluble protein fractions of glandless cottonseed
Source: Sci Rep. 2021 Apr 28;11:9209. doi: 10.1038/s41598-021-88527-7 (PMC8080652; doi:10.1038/s41598-021-88527-7)
Supplement: Supplementary file 1 — Supplementary Table. [file 41598_2021_88527_MOESM1_ESM.xlsx]

## Sheet: SupTable1A
He_USDA_Cottonseed_090320, Samples report created on 09/03/2020
Unique peptide count
	Database Set: 1 Database
		Database Name: the mjdb_cotton-201508 database
			Taxonomy: All Entries
			Number of Proteins: 19991
	Search Engine Set: 1 Search Engine
		Search Engine: Sequest
			Version: 27, rev. 12
			Samples: All Samples
			Fragment Tolerance: 0.00 Da (Monoisotopic)
			Parent Tolerance: 0.012 Da (Monoisotopic) (jm_20200901_Orbii1_He_W3, jm_20200901_Orbii1_He_W4, jm_20200901_Orbii1_He_W5), 0.013 Da (Monoisotopic) (jm_20200901_Orbii1_He_A6, jm_20200901_Orbii1_He_A11), 0.013 Da (Monoisotopic) (jm_20200901_Orbii1_He_A2, jm_20200901_Orbii1_He_A3, jm_20200901_Orbii1_He_A5, jm_20200901_Orbii1_He_A8, jm_20200901_Orbii1_He_A9, jm_20200901_Orbii1_He_A10, jm_20200901_Orbi…
			Fixed Modifications: +1000002 on X (X)
			Variable Modifications: +16 on M (Oxidation), +57 on C (Carbamidomethyl)
			Database: the mjdb_cotton-201508 database (unknown version, 19991 entries)
			Digestion Enzyme: Trypsin
			Max Missed Cleavages: 5
			Probability Model:
				jm_20200901_Orbii1_He_A1: Peptide Prophet with Delta Mass Correction (No decoys found) [all charge states]
				jm_20200901_Orbii1_He_A2: Peptide Prophet with Delta Mass Correction (No decoys found) [all charge states]
				jm_20200901_Orbii1_He_A3: Peptide Prophet with Delta Mass Correction (No decoys found) [all charge states]
				jm_20200901_Orbii1_He_A4: Peptide Prophet with Delta Mass Correction (No decoys found) [all charge states]
				jm_20200901_Orbii1_He_A5: Peptide Prophet with Delta Mass Correction (No decoys found) [all charge states]
				jm_20200901_Orbii1_He_A6: Peptide Prophet with Delta Mass Correction (No decoys found) [all charge states]
				jm_20200901_Orbii1_He_A7: Peptide Prophet with Delta Mass Correction (No decoys found) [all charge states]
				jm_20200901_Orbii1_He_A8: Peptide Prophet with Delta Mass Correction (No decoys found) [all charge states]
				jm_20200901_Orbii1_He_A9: Peptide Prophet with Delta Mass Correction (No decoys found) [all charge states]
				jm_20200901_Orbii1_He_A10: Peptide Prophet with Delta Mass Correction (No decoys found) [all charge states]
				jm_20200901_Orbii1_He_A11: Peptide Prophet with Delta Mass Correction (No decoys found) [all charge states]
				jm_20200901_Orbii1_He_A12: Peptide Prophet with Delta Mass Correction (No decoys found) [all charge states]
				jm_20200901_Orbii1_He_A13: Peptide Prophet with Delta Mass Correction (No decoys found) [all charge states]
				jm_20200901_Orbii1_He_A14: Peptide Prophet with Delta Mass Correction (No decoys found) [all charge states]
				jm_20200901_Orbii1_He_W1: Peptide Prophet with Delta Mass Correction (No decoys found) [all charge states]
				jm_20200901_Orbii1_He_W2: Peptide Prophet with Delta Mass Correction (No decoys found) [all charge states]
				jm_20200901_Orbii1_He_W3: Peptide Prophet with Delta Mass Correction (No decoys found) [all charge states]
				jm_20200901_Orbii1_He_W4: Peptide Prophet with Delta Mass Correction (No decoys found) [all charge states]
				jm_20200901_Orbii1_He_W5: Peptide Prophet with Delta Mass Correction (No decoys found) [all charge states]
				jm_20200901_Orbii1_He_W6: Peptide Prophet with Delta Mass Correction (No decoys found) [all charge states]
				jm_20200901_Orbii1_He_W7: Peptide Prophet with Delta Mass Correction (No decoys found) [all charge states]
				jm_20200901_Orbii1_He_W8: Peptide Prophet with Delta Mass Correction (No decoys found) [all charge states]
	Scaffold: Version: Scaffold_4.9.0
		Modification Metadata Set: 2334 modifications
			Source: C:\Program Files\Scaffold 4\parameters\unimod.xml
			Comment:
		Protein Grouping Strategy: Experiment-wide grouping with binary peptide-protein weights
		Peptide Thresholds: 80.0% minimum
		Protein Thresholds: 99.0% minimum and 2 peptides minimum
		Peptide FDR: 3.2% (Prophet)
		Protein FDR: 0.1% (Prophet)
		GO Annotation Source(s):
		Pathway Annotation Source(s):
		Alternate ID Source(s): FASTA:UniRef/NREF (UniProt)
Exclusive Unique Peptide Count					Exclusive Unique Peptide Count
Identified Proteins (336)	Taxonomy	RepID	Accession Number	Molecular Weight	Ca1	Ca2	Ca3	Ca4	Ca5	Ca6	Ca7	Ca8	Ca9	Ca10	Ca11	Ca12	Ca13	Ca14	Cw1	Cw2	Cw3	Cw4	Cw5	Cw6	Cw7	Cw8
Vicilin GC72-A	Gossypium hirsutum	VCLA_GOSHI	P09799	71 kDa	36	42	35	31	34	48	40	31	30	40	30	26	27	22	28	33	24	21	14	16	16	12
Vicilin C72	Gossypium hirsutum	VCLB_GOSHI	P09801	70 kDa	29	21	25	25	32	19	25	25	26	27	25	20	23	21	24	26	18	21	23	18	18	19
Legumin A	Gossypium hirsutum	LEGA_GOSHI	P09802	58 kDa	19	23	22	23	10	18	20	15	18	9	9	6	17	7	1	1	1	1	2	1	0	3
Vicilin-like antimicrobial peptides 2-1	Gossypium arboreum	A0A0B0PET1_GOSAR	A0A0B0PET1	62 kDa	12	15	15	13	11	16	10	20	12	7	7	14	8	7	16	16	20	10	11	10	8	5
Legumin B	Gossypium hirsutum	LEGB_GOSHI	P09800	59 kDa	7	9	15	11	4	6	11	7	16	10	8	10	3	4	1	0	0	1	1	1	4	3
60S ribosomal L10a-1-like protein	Gossypium arboreum	A0A0B0P1Z2_GOSAR	A0A0B0P1Z2	25 kDa	2	3	2	2	0	0	3	2	1	0	1	1	0	0	0	0	0	0	0	0	2	1
BEL1-like homeodomain protein 6	Gossypium arboreum	A0A0B0NYR7_GOSAR	A0A0B0NYR7	69 kDa	2	0	0	0	0	0	0	1	1	0	0	0	0	0	0	0	0	0	0	0	0	0
Elongation factor 1-alpha	Gossypium	A0A0B0MXZ5_GOSAR	A0A0B0MXZ5	49 kDa	2	1	0	0	0	0	0	0	0	0	0	1	0	2	2	2	0	2	3	3	1	0
Vicilin C72	Gossypium arboreum	A0A0B0N1K7_GOSAR	A0A0B0N1K7	70 kDa	2	1	1	1	6	3	3	5	1	1	0	0	1	0	1	0	1	0	0	0	0	0
Vicilin-like antimicrobial peptides 2-2	Gossypium arboreum	A0A0B0PUP3_GOSAR	A0A0B0PUP3	55 kDa	2	4	3	2	0	0	2	2	1	2	1	7	1	4	7	9	12	10	4	3	4	3
(3R)-hydroxymyristoyl-[acyl-carrier-protein] dehydratase	Gossypium arboreum	A0A0B0MEY6_GOSAR	A0A0B0MEY6	24 kDa	1	1	1	1	0	0	0	0	1	2	2	0	0	0	0	1	1	1	2	0	1	0
14-3-3e protein	Gossypium hirsutum	B6RF02_GOSHI	B6RF02	30 kDa	1	0	0	0	0	0	0	0	0	0	0	2	0	3	0	0	1	4	1	1	0	1
2S albumin storage protein	Gossypium hirsutum	Q39787_GOSHI	Q39787	16 kDa	1	2	2	4	2	2	2	2	1	4	1	4	4	4	2	2	2	3	1	2	3	2
3-phosphoinositide-dependent protein kinase 1	Gossypium arboreum	A0A0B0PIU3_GOSAR	A0A0B0PIU3 (+1)	54 kDa	1	0	0	0	2	0	0	0	0	0	0	0	0	0	0	0	0	0	0	0	0	1
Alpha-ketoglutarate-dependent dioxygenase AlkB	Gossypium arboreum	A0A0B0MRZ6_GOSAR	A0A0B0MRZ6	47 kDa	1	0	0	1	1	1	0	0	0	0	1	0	2	0	0	0	0	0	0	0	0	0
Aspartate--tRNA ligase, cytoplasmic	Gossypium arboreum	A0A0B0NV68_GOSAR	A0A0B0NV68	61 kDa	1	0	0	0	0	0	0	0	0	0	0	1	0	0	1	1	3	0	0	0	0	0
Asparticase	Gossypium arboreum	A0A0B0NWA2_GOSAR	A0A0B0NWA2	60 kDa	1	0	0	1	2	4	1	1	1	0	1	3	0	1	4	5	3	6	1	0	0	0
Chaperonin CPN60-2, mitochondrial	Gossypium arboreum	A0A0B0PHD0_GOSAR	A0A0B0PHD0	61 kDa	1	0	0	0	0	0	0	0	0	0	0	0	0	0	7	4	9	6	1	0	4	3
DNA/RNA-binding KIN17	Gossypium arboreum	A0A0B0MUP9_GOSAR	A0A0B0MUP9	46 kDa	1	0	1	0	2	1	1	0	0	2	0	1	0	0	0	0	0	0	0	0	0	0
Endoplasmin	Gossypium arboreum	A0A0B0NKW6_GOSAR	A0A0B0NKW6	82 kDa	1	0	0	0	0	0	0	0	0	0	0	0	0	0	1	3	0	1	2	0	0	0
Glycine-rich RNA-binding 2, mitochondrial-like protein	Gossypium arboreum	A0A0B0NG13_GOSAR	A0A0B0NG13	28 kDa	1	0	1	1	0	0	1	0	0	0	0	0	0	0	0	0	0	0	2	1	0	1
Histone-lysine N-methyltransferase CLF	Gossypium arboreum	A0A0B0N006_GOSAR	A0A0B0N006 (+1)	107 kDa	1	0	0	0	1	0	0	0	0	1	0	0	0	0	2	0	0	0	0	1	0	0
Homeobox-leucine zipper HAT4-like protein	Gossypium arboreum	A0A0B0MSQ5_GOSAR	A0A0B0MSQ5 (+1)	31 kDa	1	1	1	0	1	1	0	2	0	1	0	0	0	0	0	0	1	0	0	0	0	0
Homeobox-leucine zipper HOX4	Gossypium arboreum	A0A0B0MEQ6_GOSAR	A0A0B0MEQ6	31 kDa	1	2	0	1	1	1	0	0	1	1	0	1	0	0	1	1	0	0	0	0	1	1
Pistil-specific extensin-like protein	Gossypium arboreum	A0A0B0MWE5_GOSAR	A0A0B0MWE5 (+1)	31 kDa	1	2	3	0	1	1	1	2	0	0	0	0	0	0	0	0	0	0	0	0	0	0
Putative transcription factor GLK1	Gossypium arboreum	A0A0B0NDW0_GOSAR	A0A0B0NDW0	45 kDa	1	0	0	1	0	0	0	0	0	0	2	0	0	0	0	0	0	0	1	0	0	0
14-3-3c protein	Gossypium hirsutum	B6RF00_GOSHI	B6RF00	30 kDa	0	0	0	0	0	0	0	0	0	0	0	0	0	0	0	0	2	0	0	0	0	0
14-3-3d protein	Gossypium hirsutum	B6RF01_GOSHI	B6RF01	29 kDa	0	0	0	0	0	0	0	0	0	0	0	1	0	1	0	0	2	3	0	0	0	0
14-3-3f protein	Gossypium hirsutum	D9Z6D3_GOSHI	D9Z6D3	29 kDa	0	0	0	0	0	0	0	0	0	0	0	0	0	0	0	0	0	2	2	0	0	0
14-3-3-like protein	Gossypium	A1XJ43_GOSHI	A1XJ43 (+2)	29 kDa	0	0	0	0	0	0	0	0	0	0	0	4	0	4	1	0	2	4	0	0	0	1
1-Cys peroxiredoxin	Gossypium arboreum	A0A0B0PAC7_GOSAR	A0A0B0PAC7	25 kDa	0	0	0	0	0	0	0	0	0	0	0	2	0	5	5	6	5	6	2	1	3	3
2,3-dimethylmalate lyase	Gossypium arboreum	A0A0B0MY17_GOSAR	A0A0B0MY17	56 kDa	0	0	0	0	0	0	0	0	0	0	0	0	0	0	0	2	2	0	0	0	0	1
20 kDa chaperonin, chloroplastic-like protein	Gossypium arboreum	A0A0B0P1F9_GOSAR	A0A0B0P1F9	27 kDa	0	0	0	0	0	0	0	0	0	0	0	0	0	0	0	1	1	1	0	1	0	2
26S protease regulatory subunit S10B B-like protein	Gossypium arboreum	A0A0B0MJ37_GOSAR	A0A0B0MJ37 (+2)	45 kDa	0	0	0	0	0	0	0	0	0	0	0	0	0	0	0	0	0	0	1	2	1	2
26S proteasome non-ATPase regulatory subunit 12	Gossypium arboreum	A0A0B0MB04_GOSAR	A0A0B0MB04	53 kDa	0	0	0	0	0	0	0	0	0	0	0	0	0	0	1	0	0	0	2	0	0	0
26S proteasome non-ATPase regulatory subunit 2 1A-like protein	Gossypium arboreum	A0A0B0MPE3_GOSAR	A0A0B0MPE3	88 kDa	0	0	0	0	0	0	0	0	0	0	0	0	0	0	2	1	0	0	0	0	0	0
26S proteasome non-ATPase regulatory subunit RPN12A-like protein	Gossypium arboreum	A0A0B0MFP7_GOSAR	A0A0B0MFP7	31 kDa	0	0	0	0	0	0	0	0	0	0	0	0	0	0	0	0	0	3	0	0	0	0
2-isopropylmalate synthase 2, chloroplastic-like protein	Gossypium arboreum	A0A0B0MCM2_GOSAR	A0A0B0MCM2	70 kDa	0	0	0	0	0	0	0	0	0	0	0	0	0	0	2	1	6	0	0	0	0	0
31 kDa ribonucleoprotein, chloroplastic-like protein	Gossypium arboreum	A0A0B0MUX7_GOSAR	A0A0B0MUX7	34 kDa	0	0	0	0	0	0	0	0	0	0	0	0	0	1	0	0	1	5	0	0	1	0
3-isopropylmalate dehydrogenase-2C chloroplastic	Gossypium arboreum	A0A0B0NJH7_GOSAR	A0A0B0NJH7	43 kDa	0	0	0	0	0	0	0	0	0	0	0	0	0	0	4	1	1	0	0	0	0	1
40S ribosomal S12	Gossypium arboreum	A0A0B0P2R1_GOSAR	A0A0B0P2R1	15 kDa	0	0	0	0	0	0	0	0	0	0	0	0	0	0	0	2	0	0	1	0	0	0
40S ribosomal SA	Gossypium arboreum	A0A0B0MYT1_GOSAR	A0A0B0MYT1 (+1)	33 kDa	0	0	0	0	0	0	0	0	0	0	0	0	0	0	2	2	1	0	0	2	0	1
50S ribosomal L12-1, chloroplastic-like protein	Gossypium arboreum	A0A0B0NI28_GOSAR	A0A0B0NI28	20 kDa	0	0	0	0	0	0	0	0	0	0	0	0	0	0	0	0	0	0	2	0	0	0
50S ribosomal protein L34, chloroplastic	Gossypium arboreum	A0A0B0N0Q2_GOSAR	A0A0B0N0Q2 (+1)	49 kDa	0	0	0	0	0	0	0	0	0	0	0	0	0	0	0	0	0	0	0	3	1	0
5-methyltetrahydropteroyltriglutamate--homocysteine methyltransferase	Gossypium arboreum	A0A0B0NVW8_GOSAR	A0A0B0NVW8	85 kDa	0	0	0	0	0	0	0	0	1	0	0	0	0	1	1	2	0	0	1	0	1	0
60S acidic ribosomal P0	Gossypium arboreum	A0A0B0N5W8_GOSAR	A0A0B0N5W8 (+1)	34 kDa	0	0	0	0	0	0	0	0	0	0	0	1	0	0	1	0	3	1	1	2	1	0
60S ribosomal L12-3-like protein	Gossypium arboreum	A0A0B0N828_GOSAR	A0A0B0N828	26 kDa	0	0	0	0	0	0	0	0	0	1	0	2	0	2	0	0	1	3	2	1	0	2
60S ribosomal L19-2-like protein	Gossypium arboreum	A0A0B0PMN3_GOSAR	A0A0B0PMN3	24 kDa	0	0	0	0	0	0	0	0	0	0	0	0	0	0	0	0	0	0	0	1	2	3
60S ribosomal L23A	Gossypium arboreum	A0A0B0PFL3_GOSAR	A0A0B0PFL3	17 kDa	0	0	0	0	0	0	0	0	0	0	0	1	0	0	0	1	2	1	7	1	1	1
60S ribosomal L23a	Gossypium arboreum	A0A0B0MZ40_GOSAR	A0A0B0MZ40	18 kDa	0	0	0	0	0	0	0	0	0	0	0	0	0	0	0	0	0	0	3	0	0	0
60S ribosomal L30	Gossypium arboreum	A0A0B0MDL1_GOSAR	A0A0B0MDL1 (+1)	12 kDa	0	0	0	0	0	0	0	0	0	0	0	0	0	0	0	0	3	1	0	1	0	0
60S ribosomal L34-1-like protein	Gossypium arboreum	A0A0B0NQ90_GOSAR	A0A0B0NQ90	14 kDa	0	0	0	0	0	0	0	0	0	0	0	0	0	1	1	0	0	1	3	3	0	0
60S ribosomal protein L5	Gossypium arboreum	A0A0B0N7D2_GOSAR	A0A0B0N7D2 (+1)	30 kDa	0	0	0	0	0	0	0	0	0	0	0	0	0	0	0	0	0	0	0	0	0	2
60S ribosomal protein L9	Gossypium arboreum	A0A0B0NSQ9_GOSAR	A0A0B0NSQ9	22 kDa	0	0	0	0	0	0	0	0	0	0	0	0	2	1	0	0	0	0	0	1	0	0
ABC transporter C family member 5	Gossypium arboreum	A0A0B0MMX8_GOSAR	A0A0B0MMX8	171 kDa	0	0	0	0	0	2	0	0	0	0	0	0	0	0	0	0	0	0	0	0	0	0
Aconitate hydratase 2, mitochondrial-like protein	Gossypium arboreum	A0A0B0P0R7_GOSAR	A0A0B0P0R7	102 kDa	0	0	0	0	0	0	0	0	0	0	0	0	0	0	0	0	0	1	1	0	2	2
Aconitate hydratase, cytoplasmic	Gossypium arboreum	A0A0B0PJL5_GOSAR	A0A0B0PJL5 (+1)	98 kDa	0	0	0	0	0	0	0	0	0	0	0	0	0	0	0	1	0	1	1	2	2	1
Actin-58	Gossypium arboreum	A0A0B0NVV8_GOSAR	A0A0B0NVV8	42 kDa	0	0	1	0	0	0	0	0	0	0	2	0	0	0	0	0	0	0	1	0	1	1
Actin-depolymerizing factor 2	Gossypium	A0A0B0PSV4_GOSAR	A0A0B0PSV4 (+1)	16 kDa	0	0	0	0	0	0	0	0	0	0	0	0	0	0	2	2	1	0	0	1	0	1
Acyl-CoA-binding	Gossypium arboreum	A0A0B0NIY5_GOSAR	A0A0B0NIY5 (+1)	10 kDa	0	0	0	0	0	0	0	0	0	0	0	0	0	0	0	0	0	0	0	0	0	4
Adenosine kinase 2-like protein	Gossypium arboreum	A0A0B0ML08_GOSAR	A0A0B0ML08 (+1)	37 kDa	0	0	0	0	0	0	0	0	0	0	0	0	0	0	1	1	2	1	0	0	1	0
Adenosylhomocysteinase	Gossypium arboreum	A0A0B0M9I0_GOSAR	A0A0B0M9I0	39 kDa	0	0	0	0	0	0	1	0	0	0	0	0	0	0	0	0	0	3	0	0	0	0
Adenylosuccinate lyase	Gossypium arboreum	A0A0B0PKF8_GOSAR	A0A0B0PKF8	61 kDa	0	0	0	0	0	0	0	0	0	0	0	0	0	0	0	2	0	0	0	0	0	0
Alanine aminotransferase 2, mitochondrial-like protein	Gossypium arboreum	A0A0B0MU22_GOSAR	A0A0B0MU22	52 kDa	0	0	0	0	0	0	0	0	0	0	0	0	0	0	2	4	0	1	1	0	0	1
Alcohol dehydrogenase class-P-like protein	Gossypium arboreum	A0A0B0NGV8_GOSAR	A0A0B0NGV8 (+1)	41 kDa	0	0	0	0	0	0	0	0	0	0	0	0	0	0	1	0	1	1	0	0	2	2
Allergen Act d 3	Gossypium arboreum	A0A0B0PXL3_GOSAR	A0A0B0PXL3	40 kDa	0	0	0	0	0	3	2	1	0	0	0	0	0	0	0	0	0	0	0	0	0	0
Alpha-1,4 glucan phosphorylase L isozyme, chloroplastic/amyloplastic	Gossypium arboreum	A0A0B0PPG5_GOSAR	A0A0B0PPG5	113 kDa	0	0	0	0	0	0	0	0	0	0	0	1	0	0	2	3	0	2	0	0	0	0
Alpha-1,4-glucan-protein synthase [UDP-forming] 2	Gossypium arboreum	A0A0B0NIW3_GOSAR	A0A0B0NIW3	41 kDa	0	0	0	0	0	0	0	0	0	0	0	1	0	0	3	2	2	1	0	0	0	0
Alpha-L-arabinofuranosidase 1-like protein	Gossypium arboreum	A0A0B0MQF8_GOSAR	A0A0B0MQF8	79 kDa	0	0	0	0	0	0	0	0	0	0	0	0	0	0	2	0	0	0	0	0	0	0
Annexin	Gossypium barbadense	M4N0S7_GOSBA	M4N0S7	36 kDa	0	0	0	0	0	0	0	0	0	0	0	2	0	2	9	13	6	7	7	2	2	2
Annexin	Gossypium hirsutum	S5G971_GOSHI	S5G971	36 kDa	0	0	0	0	0	0	0	0	0	0	0	0	0	0	0	3	8	0	1	0	0	0
Annexin 1	Gossypium hirsutum	A0A097P8M3_GOSHI	A0A097P8M3 (+3)	36 kDa	0	0	0	0	0	0	0	0	0	0	0	0	0	0	0	0	3	2	1	1	2	3
Annexin D2-like protein	Gossypium	A0A0B0MZU2_GOSAR	A0A0B0MZU2	36 kDa	0	2	1	0	0	0	0	2	3	0	0	4	0	2	10	7	18	5	7	0	1	4
Annexin D5-like protein	Gossypium arboreum	A0A0B0PW70_GOSAR	A0A0B0PW70	33 kDa	0	0	0	0	0	0	0	0	0	0	0	0	0	0	0	1	4	0	0	0	0	0
Aspartic proteinase	Gossypium arboreum	A0A0B0NH67_GOSAR	A0A0B0NH67	55 kDa	0	0	0	0	0	1	0	0	0	0	0	0	0	0	2	3	1	2	0	0	0	3
Asparticase	Gossypium arboreum	A0A0B0N262_GOSAR	A0A0B0N262	56 kDa	0	0	0	0	0	0	0	0	0	0	0	0	0	0	4	6	0	0	0	0	0	0
Asparticase nepenthesin-1	Gossypium arboreum	A0A0B0PBS3_GOSAR	A0A0B0PBS3	46 kDa	0	0	1	0	0	0	5	7	0	0	0	0	0	0	0	1	0	0	0	0	0	0
ATP synthase delta subunit 2	Gossypium hirsutum	C6GFP4_GOSHI	C6GFP4	21 kDa	0	0	0	0	0	0	0	0	0	0	0	0	0	0	0	0	0	0	2	0	0	0
ATP synthase subunit beta, mitochondrial	Gossypium arboreum	A0A0B0NPZ5_GOSAR	A0A0B0NPZ5 (+1)	60 kDa	0	0	0	0	0	0	0	0	0	0	0	0	0	0	2	3	4	2	3	3	2	3
ATP-dependent (S)-NAD (P)H-hydrate dehydratase	Gossypium arboreum	A0A0B0MWX9_GOSAR	A0A0B0MWX9	40 kDa	0	0	0	0	0	0	0	0	0	0	0	0	0	0	1	3	4	1	0	0	0	0
Bifunctional nitrilase/nitrile hydratase NIT4A	Gossypium arboreum	A0A0B0NNL5_GOSAR	A0A0B0NNL5	38 kDa	0	0	0	0	0	0	0	0	0	0	0	0	0	0	0	0	2	2	0	0	0	0
Btf3l4	Gossypium arboreum	A0A0B0MWR1_GOSAR	A0A0B0MWR1	19 kDa	0	0	0	0	0	0	0	0	0	0	0	0	0	0	0	0	0	0	0	4	3	1
Calcyclin-binding	Gossypium arboreum	A0A0B0PU32_GOSAR	A0A0B0PU32	25 kDa	0	0	0	0	0	0	0	0	0	0	0	0	0	1	0	0	0	0	2	0	1	0
Calnexin	Gossypium arboreum	A0A0B0N236_GOSAR	A0A0B0N236	61 kDa	0	0	0	0	0	0	0	0	0	0	0	0	0	2	1	3	0	4	4	1	1	1
Calreticulin	Gossypium arboreum	A0A0B0MJS1_GOSAR	A0A0B0MJS1	42 kDa	0	0	0	0	0	0	0	0	0	0	0	0	0	0	4	1	3	1	1	1	0	1
Calreticulin-3	Gossypium arboreum	A0A0B0MBY2_GOSAR	A0A0B0MBY2 (+1)	43 kDa	0	0	0	0	0	0	0	0	0	0	0	0	0	0	2	0	0	4	0	0	0	0
Carbonic anhydrase, chloroplastic	Gossypium arboreum	A0A0B0NDT0_GOSAR	A0A0B0NDT0	31 kDa	0	0	0	0	0	0	0	0	0	0	0	1	0	2	2	0	2	1	0	0	0	2
Carboxypeptidase	Gossypium hirsutum	Q8VWQ0_GOSHI	Q8VWQ0	57 kDa	0	0	0	0	0	0	0	0	0	0	0	0	0	0	3	4	0	0	0	0	0	0
Catalase isozyme 1	Gossypium hirsutum	CATA1_GOSHI	P17598	57 kDa	0	0	0	0	0	0	0	0	0	0	0	0	0	0	1	1	2	2	0	0	1	2
CBS domain-containing CBSX3, mitochondrial-like protein	Gossypium arboreum	A0A0B0PUP1_GOSAR	A0A0B0PUP1	23 kDa	0	0	0	0	0	0	0	0	0	0	0	0	0	0	0	0	0	0	3	2	0	0
Cct8	Gossypium arboreum	A0A0B0P8G3_GOSAR	A0A0B0P8G3 (+1)	61 kDa	0	0	0	0	0	0	0	0	0	0	0	0	0	0	0	1	2	2	0	0	1	0
Cell division cycle 48	Gossypium arboreum	A0A0B0MT71_GOSAR	A0A0B0MT71	89 kDa	0	0	0	0	0	0	0	0	0	0	0	0	0	1	5	1	2	2	0	0	0	0
Cellulose synthase A catalytic subunit 3 [UDP-forming]-like protein	Gossypium arboreum	A0A0B0MU27_GOSAR	A0A0B0MU27	119 kDa	0	0	0	0	0	0	0	0	0	0	0	0	0	0	2	0	0	0	0	0	0	0
Chaperone ClpB1-like protein	Gossypium arboreum	A0A0B0MPW2_GOSAR	A0A0B0MPW2	101 kDa	0	0	0	0	0	0	0	0	0	0	0	1	0	1	2	1	3	8	1	0	0	0
Chromosome-associated kinesin KIF4	Gossypium arboreum	A0A0B0MU85_GOSAR	A0A0B0MU85	143 kDa	0	0	0	0	0	1	0	0	0	0	0	0	0	0	0	0	2	0	1	0	0	1
Coleoptile phototropism 1	Gossypium arboreum	A0A0B0PFN9_GOSAR	A0A0B0PFN9	47 kDa	0	0	0	0	0	0	0	0	0	0	0	2	0	0	0	0	0	0	0	0	0	1
COP9 signalosome complex subunit 5b-like protein	Gossypium arboreum	A0A0B0P622_GOSAR	A0A0B0P622	39 kDa	0	0	0	0	0	0	0	0	0	0	0	0	0	0	0	0	2	1	0	0	1	0
Cyanate hydratase	Gossypium arboreum	A0A0B0NKB6_GOSAR	A0A0B0NKB6	19 kDa	0	0	0	0	0	0	0	0	0	0	0	0	0	0	0	0	0	1	2	0	0	0
Cysteine synthase	Gossypium arboreum	A0A0B0MPJ6_GOSAR	A0A0B0MPJ6	34 kDa	0	0	0	0	0	0	0	0	0	0	0	1	0	1	2	1	5	3	2	0	0	1
Cysteine-histidine-rich C1 domain family protein	Gossypium hirsutum	A0A088PYV2_GOSHI	A0A088PYV2	27 kDa	0	0	1	0	0	0	0	1	0	2	0	0	0	0	1	0	0	0	0	0	0	0
Cytochrome c oxidase subunit 5b-2, mitochondrial-like protein	Gossypium arboreum	A0A0B0MPG3_GOSAR	A0A0B0MPG3 (+3)	20 kDa	0	0	0	0	0	0	0	0	0	0	0	0	0	0	0	0	1	0	1	2	1	0
DAZ-associated protein 1	Gossypium arboreum	A0A0B0N540_GOSAR	A0A0B0N540	46 kDa	0	0	0	1	0	0	0	0	0	0	0	0	0	0	0	0	0	2	0	0	0	0
Dehydrin	Gossypium hirsutum	Q39792_GOSHI	Q39792	15 kDa	0	0	0	0	0	0	0	0	0	0	0	0	0	0	0	0	1	0	2	0	0	0
Dehydrogenase/reductase SDR family protein 7-like protein	Gossypium arboreum	A0A0B0P5K8_GOSAR	A0A0B0P5K8	39 kDa	0	0	0	0	0	0	0	0	1	0	0	0	0	0	1	1	0	0	2	0	1	2
Delta-1-pyrroline-5-carboxylate dehydrogenase 12A1, mitochondrial-like protein	Gossypium arboreum	A0A0B0P796_GOSAR	A0A0B0P796	62 kDa	0	0	0	0	0	0	0	0	0	0	0	0	0	1	4	2	0	0	2	0	0	0
Delta-aminolevulinic acid dehydratase, chloroplastic-like protein	Gossypium arboreum	A0A0B0ME53_GOSAR	A0A0B0ME53	47 kDa	0	0	0	0	0	0	0	0	0	0	0	0	0	0	2	0	0	0	0	0	0	0
Desiccation-related PCC13-62	Gossypium arboreum	A0A0B0N4J6_GOSAR	A0A0B0N4J6	30 kDa	0	0	0	0	0	0	0	0	0	0	0	0	0	0	0	0	2	0	0	0	0	0
Dihydrolipoyl dehydrogenase	Gossypium hirsutum	D2D319_GOSHI	D2D319	54 kDa	0	0	0	0	0	0	0	0	0	0	0	0	0	0	5	5	1	1	0	0	1	0
Dihydrolipoyllysine-residue acetyltransferase component of pyruvate dehydrogenase complex	Gossypium arboreum	A0A0B0NT00_GOSAR	A0A0B0NT00	48 kDa	0	0	0	0	0	0	0	0	0	0	0	0	0	1	0	1	0	3	0	0	0	1
Dihydroxy-acid dehydratase	Gossypium arboreum	A0A0B0P2B2_GOSAR	A0A0B0P2B2	62 kDa	0	0	0	0	0	0	0	0	0	0	0	0	0	0	1	1	0	2	0	0	0	0
Disulfide-isomerase	Gossypium arboreum	A0A0B0NUY4_GOSAR	A0A0B0NUY4	55 kDa	0	0	0	0	0	0	0	0	0	0	0	1	0	1	2	0	4	1	4	2	1	0
Dna damage-inducible 1	Gossypium arboreum	A0A0B0PIL6_GOSAR	A0A0B0PIL6	46 kDa	0	0	0	0	0	0	0	0	0	0	0	0	0	1	0	0	1	0	2	1	0	0
DnaJ subfamily B member 13	Gossypium arboreum	A0A0B0MUU5_GOSAR	A0A0B0MUU5	38 kDa	0	0	1	0	0	0	0	0	0	0	0	0	0	0	0	0	0	0	0	2	0	0
Elongation factor 1-delta	Gossypium arboreum	A0A0B0PXB6_GOSAR	A0A0B0PXB6	25 kDa	0	0	0	0	0	0	0	0	0	0	0	0	0	1	0	0	1	5	1	3	3	2
Elongation factor 2	Gossypium arboreum	A0A0B0P7G3_GOSAR	A0A0B0P7G3	100 kDa	0	0	0	0	0	0	0	0	0	0	0	0	0	0	8	6	2	2	1	0	1	3
Embryogensis abundant protein	Gossypium	Q03791_GOSHI	Q03791	12 kDa	0	0	0	0	0	0	0	0	0	0	0	0	0	0	0	0	0	0	0	0	4	0
Embryonic DC-8	Gossypium arboreum	A0A0B0P0C7_GOSAR	A0A0B0P0C7	63 kDa	0	0	0	0	0	0	0	0	0	0	0	6	0	3	4	8	8	9	4	8	6	6
Embryonic DC-8	Gossypium arboreum	A0A0B0N638_GOSAR	A0A0B0N638	45 kDa	0	0	0	0	0	0	0	0	0	0	0	1	0	0	2	1	0	3	0	4	0	1
Enolase 1	Gossypium	A0A0B0NKK0_GOSAR	A0A0B0NKK0	48 kDa	0	0	0	1	0	0	0	0	0	0	0	2	0	3	13	12	5	9	4	4	1	1
Enoyl-[acyl-carrier-protein] reductase [NADH], chloroplastic	Gossypium arboreum	A0A0B0PV78_GOSAR	A0A0B0PV78	40 kDa	0	0	0	0	0	0	0	0	0	0	0	0	0	0	0	0	2	0	0	0	0	0
Epidermis-specific secreted glycoprotein EP1-like protein	Gossypium hirsutum	I0B675_GOSHI	I0B675	49 kDa	0	0	0	2	0	0	0	0	0	0	0	0	0	0	0	0	0	0	0	0	0	0
Eukaryotic initiation factor 4A-14	Gossypium arboreum	A0A0B0MUP2_GOSAR	A0A0B0MUP2	35 kDa	0	0	0	0	0	0	0	0	0	0	0	0	0	0	0	2	1	0	0	0	0	0
Eukaryotic translation initiation factor 2 subunit 3	Gossypium arboreum	A0A0B0NQS8_GOSAR	A0A0B0NQS8	51 kDa	0	0	0	0	1	0	0	0	0	0	0	0	0	0	0	0	0	2	0	0	0	0
Eukaryotic translation initiation factor 3 subunit C	Gossypium arboreum	A0A0B0PE64_GOSAR	A0A0B0PE64	104 kDa	0	0	0	0	0	0	0	0	0	0	0	0	0	0	0	0	1	0	2	0	0	0
Eukaryotic translation initiation factor 3 subunit H-like protein	Gossypium arboreum	A0A0B0MNG1_GOSAR	A0A0B0MNG1	39 kDa	0	0	0	0	0	0	0	0	0	0	0	0	0	0	0	0	0	0	3	0	1	0
Expansin-A1	Gossypium arboreum	A0A0B0P9P4_GOSAR	A0A0B0P9P4	27 kDa	0	0	0	0	0	0	0	0	0	2	0	0	0	0	0	0	0	0	0	0	0	0
Formate dehydrogenase-2C mitochondrial	Gossypium arboreum	A0A0B0PDD5_GOSAR	A0A0B0PDD5	42 kDa	0	0	0	0	0	0	0	0	0	0	0	0	0	0	0	1	0	2	0	0	0	0
Fructose-bisphosphate aldolase, cytoplasmic isozyme	Gossypium arboreum	A0A0B0N935_GOSAR	A0A0B0N935	39 kDa	0	0	0	0	0	0	0	0	0	0	0	0	0	1	3	7	5	1	0	1	2	2
Gamma-interferon-inducible lysosomal thiol reductase	Gossypium arboreum	A0A0B0NT30_GOSAR	A0A0B0NT30	29 kDa	0	0	0	0	0	0	0	0	0	0	0	0	0	0	0	0	3	1	3	1	0	0
Gdp-mannose transporter	Gossypium arboreum	A0A0B0N250_GOSAR	A0A0B0N250	72 kDa	0	0	0	0	0	0	0	0	0	0	0	0	0	0	0	1	1	2	0	0	0	0
Glucan endo-1,3-beta-glucosidase	Gossypium arboreum	A0A0B0MTT8_GOSAR	A0A0B0MTT8	49 kDa	0	0	0	0	0	0	0	0	0	0	0	0	0	0	0	2	0	0	0	0	0	0
Glutamate synthase [NADH], amyloplastic	Gossypium arboreum	A0A0B0N0E4_GOSAR	A0A0B0N0E4 (+1)	234 kDa	0	2	0	0	0	0	0	0	0	0	0	0	0	0	0	0	0	0	0	0	0	1
Glutamate--glyoxylate aminotransferase 2-like protein	Gossypium arboreum	A0A0B0NW95_GOSAR	A0A0B0NW95	54 kDa	0	0	0	0	0	0	0	0	0	0	0	0	0	0	2	1	0	0	0	0	0	0
Glutamine synthetase	Gossypium raimondii	A8WCU7_GOSRA	A8WCU7 (+1)	39 kDa	0	0	0	0	0	0	0	0	0	0	0	0	0	0	1	0	2	0	0	0	0	3
Glutathione reductase, chloroplastic	Gossypium arboreum	A0A0B0MP51_GOSAR	A0A0B0MP51	55 kDa	0	0	0	0	0	0	0	0	0	0	0	0	0	1	2	1	1	2	0	0	0	0
Glutathione reductase, chloroplastic	Gossypium arboreum	A0A0B0NE65_GOSAR	A0A0B0NE65	65 kDa	0	0	0	0	0	0	0	0	0	0	0	0	0	0	4	0	0	0	0	0	0	0
Glutathione reductase, cytosolic	Gossypium arboreum	A0A0B0MSE6_GOSAR	A0A0B0MSE6	54 kDa	0	0	0	0	0	0	0	0	0	0	0	0	0	0	4	0	1	1	2	0	0	0
Glutathione S-transferase DHAR2-like protein	Gossypium	A0A0B0PLA9_GOSAR	A0A0B0PLA9	24 kDa	0	0	0	0	0	0	0	0	0	0	0	0	0	0	1	1	3	1	6	0	3	5
Glutathione S-transferase F9-like protein	Gossypium arboreum	A0A0B0PB16_GOSAR	A0A0B0PB16	25 kDa	0	0	0	0	0	0	0	0	0	0	0	0	0	0	0	0	1	1	2	1	1	1
Glutathione S-transferase L3-like protein	Gossypium arboreum	A0A0B0MNJ3_GOSAR	A0A0B0MNJ3	27 kDa	0	0	0	0	0	0	0	0	0	0	0	0	0	0	0	0	0	2	0	0	0	0
Glyceraldehyde-3-phosphate dehydrogenase	Gossypium hirsutum	D2D332_GOSHI	D2D332	37 kDa	0	0	0	0	0	0	0	0	0	0	0	1	0	2	2	2	2	4	2	2	3	4
Glycerol-3-phosphate dehydrogenase-2C mitochondrial	Gossypium arboreum	A0A0B0PY49_GOSAR	A0A0B0PY49	40 kDa	0	0	0	0	0	0	0	0	0	0	0	0	0	0	0	0	0	3	0	0	0	0
Glycine-rich RNA-binding GRP1A	Gossypium arboreum	A0A0B0MVD1_GOSAR	A0A0B0MVD1 (+1)	17 kDa	0	0	0	0	0	0	0	0	0	0	0	0	0	0	0	0	0	0	0	2	0	0
Glycine-rich RNA-binding protein	Gossypium arboreum	A0A0B0NTU5_GOSAR	A0A0B0NTU5	23 kDa	0	0	0	0	0	0	0	0	0	0	0	0	0	0	0	0	0	0	0	2	0	0
Glycine--tRNA ligase 1, mitochondrial-like protein	Gossypium arboreum	A0A0B0P1Y2_GOSAR	A0A0B0P1Y2	82 kDa	0	0	0	0	0	0	0	0	0	0	0	0	0	0	0	0	0	0	0	0	2	1
Glycylpeptide N-tetradecanoyltransferase 1-like protein	Gossypium arboreum	A0A0B0NHX6_GOSAR	A0A0B0NHX6	50 kDa	0	0	0	0	0	0	0	0	0	0	0	0	0	0	2	5	0	0	0	0	0	0
Heat shock 70 kDa 15-like protein	Gossypium arboreum	A0A0B0NNS3_GOSAR	A0A0B0NNS3	94 kDa	0	0	0	0	0	0	0	0	0	0	0	1	0	1	0	1	1	3	1	1	0	0
Heat shock 70 kDa 17-like protein	Gossypium arboreum	A0A0B0PUL6_GOSAR	A0A0B0PUL6	99 kDa	0	0	0	0	0	0	0	0	0	0	0	0	0	0	0	0	3	0	0	0	0	0
Heat shock 70 kDa 4-like protein	Gossypium arboreum	A0A0B0MDZ8_GOSAR	A0A0B0MDZ8	62 kDa	0	0	0	0	0	0	0	0	0	0	0	2	0	2	1	0	2	2	1	0	0	0
Heat shock 70 kDa 7, chloroplastic-like protein	Gossypium arboreum	A0A0B0MM52_GOSAR	A0A0B0MM52	76 kDa	0	0	0	0	0	0	0	0	0	0	0	2	0	3	3	2	8	4	4	3	4	3
Heat shock 70 kDa, mitochondrial	Gossypium arboreum	A0A0B0PNQ8_GOSAR	A0A0B0PNQ8 (+1)	72 kDa	0	0	0	0	0	0	0	0	0	0	0	3	0	0	2	3	8	6	3	0	1	1
Heat shock 90-1-like protein	Gossypium arboreum	A0A0B0MEM5_GOSAR	A0A0B0MEM5	81 kDa	0	0	0	0	0	0	0	0	0	0	0	0	0	1	1	0	7	7	1	2	1	4
Heat shock protein 70	Gossypium hirsutum	D2D325_GOSHI	D2D325	71 kDa	0	0	0	0	0	0	0	0	0	0	0	2	0	5	7	3	7	14	5	1	3	3
Heat shock protein 70	Gossypium hirsutum	D2D320_GOSHI	D2D320	71 kDa	0	0	0	0	0	0	0	0	0	0	0	1	0	0	0	1	2	1	0	0	0	0
Heat shock protein 90	Gossypium hirsutum	A0A088AZU7_GOSHI	A0A088AZU7	80 kDa	0	0	0	0	0	0	0	0	0	0	0	0	0	0	0	0	1	3	0	1	1	0
Heat shock STI	Gossypium arboreum	A0A0B0NC41_GOSAR	A0A0B0NC41	65 kDa	0	0	0	0	0	0	0	0	0	0	0	2	0	2	5	5	5	5	0	0	1	1
Heat shock STI	Gossypium arboreum	A0A0B0P1L4_GOSAR	A0A0B0P1L4	65 kDa	0	0	0	0	0	0	0	0	0	0	0	0	0	0	2	1	1	0	0	0	0	0
Heme-binding 2	Gossypium arboreum	A0A0B0MEP1_GOSAR	A0A0B0MEP1	26 kDa	0	0	0	0	0	0	0	0	0	0	0	0	0	0	0	0	0	3	1	1	0	0
Heterogeneous nuclear ribonucleoprotein D0	Gossypium arboreum	A0A0B0NPD9_GOSAR	A0A0B0NPD9	52 kDa	0	0	0	0	0	0	0	0	0	0	0	1	0	0	0	1	2	0	0	0	0	0
Heterogeneous nuclear ribonucleoprotein D0	Gossypium arboreum	A0A0B0MXS4_GOSAR	A0A0B0MXS4 (+1)	45 kDa	0	0	0	0	0	0	0	0	0	0	0	0	0	0	0	0	0	0	2	0	0	0
High mobility group B 3-like protein	Gossypium	A0A0B0MKD3_GOSAR	A0A0B0MKD3	16 kDa	0	0	0	0	0	0	0	0	0	2	2	2	1	0	0	0	0	0	0	0	1	1
Histone acetyltransferase	Gossypium arboreum	A0A0B0PTL3_GOSAR	A0A0B0PTL3	28 kDa	0	0	0	0	0	0	0	0	0	0	0	4	0	4	2	7	5	5	4	1	5	8
Histone deacetylase HDT1	Gossypium arboreum	A0A0B0MIZ2_GOSAR	A0A0B0MIZ2	29 kDa	0	0	0	0	0	0	0	0	0	0	0	0	0	1	1	1	1	1	1	2	1	0
Histone deacetylase HDT1	Gossypium arboreum	A0A0B0NEX9_GOSAR	A0A0B0NEX9	27 kDa	0	0	0	0	0	0	0	0	0	0	0	1	0	0	1	1	0	0	1	1	0	2
Histone H1	Gossypium arboreum	A0A0B0NZM0_GOSAR	A0A0B0NZM0	29 kDa	0	0	0	0	0	0	0	0	0	0	0	0	0	5	0	0	0	0	0	0	0	0
Histone H2B	Gossypium hirsutum	H2B_GOSHI	O22582	16 kDa	0	0	0	1	0	0	0	0	1	1	2	4	3	2	0	0	0	0	2	0	4	0
Histone H3.3	Gossypium arboreum	A0A0B0MLX3_GOSAR	A0A0B0MLX3	40 kDa	0	0	0	0	0	0	0	0	0	0	0	0	0	0	1	0	0	2	2	0	1	0
Histone-lysine N-methyltransferase EZA1-like protein	Gossypium arboreum	A0A0B0PMT1_GOSAR	A0A0B0PMT1	100 kDa	0	1	2	0	1	0	0	0	0	0	0	0	0	0	0	0	0	0	0	0	1	0
Homeobox aristaless	Gossypium arboreum	A0A0B0NWU2_GOSAR	A0A0B0NWU2 (+1)	198 kDa	0	0	0	0	2	1	0	0	0	0	0	0	0	0	0	0	0	0	0	0	0	0
Inositol-3-phosphate synthase	Gossypium arboreum	A0A0B0N9R3_GOSAR	A0A0B0N9R3	57 kDa	0	0	0	0	0	0	0	0	0	0	0	0	0	0	1	1	2	1	0	0	0	0
Isoamylase 3, chloroplastic-like protein	Gossypium arboreum	A0A0B0MNQ3_GOSAR	A0A0B0MNQ3	85 kDa	0	0	0	0	0	0	0	0	0	0	0	0	0	0	0	0	0	0	0	1	2	0
Isopentenyl-diphosphate Delta-isomerase II	Gossypium arboreum	A0A0B0M7A3_GOSAR	A0A0B0M7A3 (+1)	34 kDa	0	0	0	0	0	0	0	0	0	0	0	0	0	1	0	0	0	2	0	0	0	0
Isovaleryl-CoA dehydrogenase-2C mitochondrial-like protein	Gossypium arboreum	A0A0B0NNU3_GOSAR	A0A0B0NNU3	46 kDa	0	0	0	0	0	0	0	0	0	0	0	0	0	0	1	2	0	0	0	0	0	0
Lactoylglutathione lyase	Gossypium arboreum	A0A0B0MBF7_GOSAR	A0A0B0MBF7	29 kDa	0	0	0	0	0	0	0	0	0	0	0	0	0	0	0	1	0	3	0	0	0	0
Late embryogenesis abundant D-29	Gossypium arboreum	A0A0B0Q1H6_GOSAR	A0A0B0Q1H6	35 kDa	0	0	0	0	0	0	0	0	1	0	0	0	0	0	0	0	2	1	0	0	5	5
Late embryogenesis abundant Lea[2]4-A	Gossypium arboreum	A0A0B0MGH9_GOSAR	A0A0B0MGH9 (+1)	16 kDa	0	0	0	0	0	0	0	0	0	0	0	0	0	0	3	1	0	1	4	2	1	2
Late embryogenesis abundant protein	Gossypium arboreum	A0A0B0P335_GOSAR	A0A0B0P335	17 kDa	0	0	0	0	0	0	0	0	0	0	0	0	0	0	0	0	1	1	2	3	4	2
Late embryogenesis abundant protein D-19	Gossypium hirsutum	LE19_GOSHI	P09443	11 kDa	0	0	0	0	0	0	0	0	0	0	0	0	0	0	1	0	1	0	0	0	1	4
Late embryogenesis abundant protein D-34	Gossypium hirsutum	LEA34_GOSHI	P09444	27 kDa	0	0	0	0	0	0	0	0	0	0	0	3	0	0	0	0	0	0	0	0	0	0
Late embryogenesis abundant protein D-7	Gossypium hirsutum	LEAD7_GOSHI	P13939	15 kDa	0	0	0	0	0	0	0	0	0	0	0	1	0	0	1	1	0	0	4	0	4	1
Leucine aminopeptidase 1-like protein	Gossypium arboreum	A0A0B0NMR5_GOSAR	A0A0B0NMR5	55 kDa	0	0	0	0	0	0	0	0	0	0	0	2	0	2	2	5	2	6	1	4	2	4
Low molecular weight heat shock protein	Gossypium hirsutum	A8WCV3_GOSHI	A8WCV3	18 kDa	0	0	0	0	0	0	0	0	0	1	1	1	0	0	0	0	1	1	3	2	5	2
Low molecular weight heat shock protein	Gossypium hirsutum	A8WCV2_GOSHI	A8WCV2	17 kDa	0	0	0	0	0	0	0	0	0	0	0	1	0	1	0	0	2	1	4	2	0	0
Luminal binding protein	Gossypium hirsutum	D2D326_GOSHI	D2D326	73 kDa	0	0	0	0	0	0	0	0	0	0	0	1	0	3	9	8	11	15	6	1	1	0
Luminal-binding 5	Gossypium arboreum	A0A0B0N139_GOSAR	A0A0B0N139	81 kDa	0	0	0	0	0	0	0	0	0	0	0	0	0	1	0	0	0	2	0	0	0	0
Malate dehydrogenase-2C cytoplasmic	Gossypium arboreum	A0A0B0N6I4_GOSAR	A0A0B0N6I4 (+1)	36 kDa	0	0	0	0	0	0	0	0	2	0	0	0	0	1	1	3	1	0	1	2	1	1
Malate dehydrogenase-2C mitochondrial	Gossypium arboreum	A0A0B0NG88_GOSAR	A0A0B0NG88	36 kDa	0	0	0	0	0	0	0	0	1	0	0	0	0	0	2	2	1	1	0	0	0	0
Mannosylglycoprotein endo-beta-mannosidase	Gossypium arboreum	A0A0B0P663_GOSAR	A0A0B0P663	110 kDa	0	0	0	0	0	0	0	0	0	0	0	0	0	1	1	0	2	2	0	0	0	0
Methylenetetrahydrofolate reductase 2-like protein	Gossypium arboreum	A0A0B0NE02_GOSAR	A0A0B0NE02	67 kDa	0	0	0	0	0	0	0	0	0	0	0	0	0	0	0	0	0	2	0	0	0	0
Mitochondrial import inner membrane translocase subunit Tim9-like protein	Gossypium arboreum	A0A0B0MLK0_GOSAR	A0A0B0MLK0	11 kDa	0	0	0	0	0	0	0	0	0	0	0	0	0	0	0	0	0	0	0	0	0	3
Mitogen-activated protein kinase kinase kinase ANP1	Gossypium arboreum	A0A0B0MER4_GOSAR	A0A0B0MER4	73 kDa	0	1	0	0	0	0	1	0	0	0	1	0	0	2	0	0	0	0	0	0	1	0
MLP protein	Gossypium arboreum	A0A0B0N0M0_GOSAR	A0A0B0N0M0	17 kDa	0	0	0	0	0	0	0	0	0	0	0	0	0	0	0	0	0	0	3	0	0	0
MLP protein	Gossypium	A0A0B0PDE4_GOSAR	A0A0B0PDE4	17 kDa	0	0	0	0	0	0	0	0	0	0	0	0	0	0	0	0	0	0	2	0	0	0
Molybdopterin biosynthesis CNX1-like protein	Gossypium arboreum	A0A0B0NH04_GOSAR	A0A0B0NH04	69 kDa	0	0	0	0	0	0	0	1	0	0	0	0	0	0	1	1	1	2	0	0	0	0
Monothiol glutaredoxin-S17-like protein	Gossypium arboreum	A0A0B0MGH6_GOSAR	A0A0B0MGH6	53 kDa	0	0	0	0	0	0	0	0	0	0	0	0	0	0	0	0	0	0	0	2	2	0
NAD-dependent dihydropyrimidine dehydrogenase subunit PreA	Gossypium arboreum	A0A0B0PEI4_GOSAR	A0A0B0PEI4	46 kDa	0	0	0	0	0	0	0	0	0	0	0	0	0	0	1	2	0	0	0	0	0	0
NADH dehydrogenase [ubiquinone] 1 alpha subcomplex assembly factor 3	Gossypium arboreum	A0A0B0NMQ5_GOSAR	A0A0B0NMQ5	19 kDa	0	0	0	0	0	0	0	0	0	0	0	0	0	0	0	0	0	0	0	3	0	0
NADH dehydrogenase subunit 9	Gossypium hirsutum	S4SJL9_GOSHI	S4SJL9	23 kDa	0	0	0	0	0	0	0	0	0	0	0	1	0	0	0	0	1	2	1	0	0	0
NADP-dependent alkenal double bond reductase P2-like protein	Gossypium arboreum	A0A0B0PGP4_GOSAR	A0A0B0PGP4	39 kDa	0	0	0	0	0	0	0	0	0	0	0	0	0	0	0	0	2	0	0	0	0	0
NADP-dependent malic enzyme	Gossypium arboreum	A0A0B0PL74_GOSAR	A0A0B0PL74 (+1)	67 kDa	0	0	0	0	0	0	0	0	0	0	0	0	0	0	1	3	2	0	1	0	1	0
NADPH-dependent mannose-6-phosphate reductase	Gossypium hirsutum	I7CUD1_GOSHI	I7CUD1	35 kDa	0	0	0	0	0	0	0	0	0	0	0	2	0	0	0	3	3	0	1	0	0	1
Naphthalene 1,2-dioxygenase subunit alpha	Gossypium arboreum	A0A0B0NCC9_GOSAR	A0A0B0NCC9	26 kDa	0	0	0	0	0	0	0	0	0	0	0	1	0	2	4	2	2	3	1	2	2	4
Nascent polypeptide-associated complex subunit alpha-like protein	Gossypium arboreum	A0A0B0MZ78_GOSAR	A0A0B0MZ78	19 kDa	0	0	0	0	0	0	0	0	0	1	0	1	0	0	0	0	1	3	2	3	0	0
Nascent polypeptide-associated complex subunit alpha-like protein	Gossypium arboreum	A0A0B0MYQ4_GOSAR	A0A0B0MYQ4	21 kDa	0	0	0	0	0	0	0	0	0	0	0	1	0	1	0	0	1	1	3	1	0	0
Nonexpresser of PR protein	Gossypium hirsutum	B3EXK7_GOSHI	B3EXK7	66 kDa	0	0	0	0	0	0	0	0	0	0	0	2	0	0	0	0	0	0	0	0	0	0
Non-specific lipid-transfer 1	Gossypium arboreum	A0A0B0NM91_GOSAR	A0A0B0NM91	12 kDa	0	0	0	0	0	0	0	0	0	0	0	0	5	4	0	0	0	0	0	1	0	0
Non-specific lipid-transfer protein	Gossypium hirsutum	S4TIK5_GOSHI	S4TIK5	16 kDa	0	0	0	0	0	0	0	0	0	0	0	0	1	2	0	0	0	0	0	0	0	0
Npepps	Gossypium arboreum	A0A0B0MYR0_GOSAR	A0A0B0MYR0 (+1)	98 kDa	0	0	0	0	0	0	0	0	0	0	0	0	0	0	0	2	2	0	1	0	0	1
Nuclear migration nudC	Gossypium arboreum	A0A0B0N407_GOSAR	A0A0B0N407	33 kDa	0	0	0	0	0	0	0	0	0	0	0	1	0	1	0	1	0	0	0	2	0	0
Nucleoside diphosphate kinase B	Gossypium arboreum	A0A0B0MN73_GOSAR	A0A0B0MN73	14 kDa	0	0	0	0	0	0	0	0	0	0	0	2	0	1	3	1	1	1	4	1	2	3
Nucleoside diphosphate kinase B	Gossypium arboreum	A0A0B0PKZ6_GOSAR	A0A0B0PKZ6	15 kDa	0	0	0	0	0	0	0	0	0	0	0	1	0	0	0	2	0	0	1	1	1	0
Nucleosome assembly protein 1-like 1	Gossypium arboreum	A0A0B0PJC6_GOSAR	A0A0B0PJC6	32 kDa	0	0	0	0	0	0	0	0	0	0	0	1	0	0	3	4	1	3	0	0	0	0
Nudix hydrolase 16, mitochondrial-like protein	Gossypium arboreum	A0A0B0MF23_GOSAR	A0A0B0MF23	19 kDa	0	0	0	0	0	0	0	0	0	0	0	0	0	0	0	0	0	0	2	0	0	0
Oleosin 16.4 kDa	Gossypium hirsutum	OLEO7_GOSHI	P29528	16 kDa	0	0	0	0	0	0	0	0	0	0	0	0	0	0	0	0	1	0	0	0	1	2
Oleosin 18.2 kDa	Gossypium hirsutum	OLEO6_GOSHI	P29527	18 kDa	0	0	0	0	0	0	0	0	0	0	1	3	0	0	0	0	1	1	0	1	3	2
Orotidine 5'-phosphate decarboxylase	Gossypium arboreum	A0A0B0MB88_GOSAR	A0A0B0MB88	52 kDa	0	0	0	0	0	0	0	0	0	0	0	0	0	1	1	0	2	1	1	1	1	2
Patellin-3-like protein	Gossypium arboreum	A0A0B0ML84_GOSAR	A0A0B0ML84	66 kDa	0	0	0	0	0	0	0	0	0	0	0	0	0	0	5	9	0	0	2	0	0	0
Pathogenesis-related STH-2	Gossypium	A0A0B0NPS8_GOSAR	A0A0B0NPS8 (+3)	17 kDa	0	0	0	0	0	0	0	0	0	0	0	0	0	0	0	0	2	2	3	0	0	1
PCPR10-12	Gossypium barbadense	G8DRV8_GOSBA	G8DRV8	17 kDa	0	0	0	0	0	0	0	0	0	0	0	0	0	0	0	0	0	0	3	1	0	1
Pectinesterase/pectinesterase inhibitor U1	Gossypium arboreum	A0A0B0MDB0_GOSAR	A0A0B0MDB0 (+1)	62 kDa	0	0	0	0	0	0	3	3	2	0	0	0	0	0	0	0	0	0	0	0	0	0
Peptidyl-prolyl cis-trans isomerase	Gossypium hirsutum	G8XQW2_GOSHI	G8XQW2	18 kDa	0	0	0	0	0	0	0	0	0	0	1	1	0	2	3	3	3	4	4	6	4	3
Peptidyl-prolyl cis-trans isomerase CYP20-1-like protein	Gossypium arboreum	A0A0B0N774_GOSAR	A0A0B0N774	22 kDa	0	0	0	0	0	0	0	0	0	5	0	0	0	0	0	0	1	0	0	0	0	2
Peptidyl-prolyl cis-trans isomerase FKBP15-1-like protein	Gossypium arboreum	A0A0B0PH69_GOSAR	A0A0B0PH69	17 kDa	0	0	0	0	0	0	0	0	0	0	0	0	0	0	0	0	0	0	1	3	1	1
Peptidyl-prolyl cis-trans isomerase FKBP43-like protein	Gossypium arboreum	A0A0B0P7F9_GOSAR	A0A0B0P7F9	134 kDa	0	0	0	0	0	0	1	0	0	0	0	0	0	0	0	0	0	0	0	3	0	0
Peptidyl-prolyl cis-trans isomerase FKBP62-like protein	Gossypium arboreum	A0A0B0P5F5_GOSAR	A0A0B0P5F5	63 kDa	0	0	0	0	0	0	0	0	0	0	0	1	0	1	3	3	1	0	0	1	0	1
Peroxiredoxin-2B-like protein	Gossypium	A0A0B0NX23_GOSAR	A0A0B0NX23	17 kDa	0	0	0	0	0	0	0	0	0	0	0	1	0	1	0	0	0	1	3	2	0	2
Peroxiredoxin-2F, mitochondrial-like protein	Gossypium arboreum	A0A0B0MWS0_GOSAR	A0A0B0MWS0	21 kDa	0	0	0	0	0	0	0	0	0	0	0	0	0	1	0	0	0	0	1	2	0	0
Peroxygenase 1-like protein	Gossypium arboreum	A0A0B0PG83_GOSAR	A0A0B0PG83	26 kDa	0	0	0	0	0	0	0	0	0	0	0	0	0	0	0	0	0	1	2	1	0	0
Pesticidal crystal cry1Ag	Gossypium arboreum	A0A0B0MT58_GOSAR	A0A0B0MT58	35 kDa	0	0	2	0	0	0	0	0	0	0	0	0	0	0	0	0	1	0	0	0	0	0
Phosphoethanolamine N-methyltransferase 1-like protein	Gossypium arboreum	A0A0B0MYQ2_GOSAR	A0A0B0MYQ2	27 kDa	0	0	0	0	0	0	0	0	0	0	0	0	0	0	3	2	1	1	0	0	0	0
Phosphoglycerate kinase, cytosolic	Gossypium	A0A0B0NN51_GOSAR	A0A0B0NN51	42 kDa	0	0	0	0	0	0	0	0	0	0	0	8	0	4	9	10	7	10	17	6	7	8
Phosphoprotein ECPP44	Gossypium arboreum	A0A0B0PJ83_GOSAR	A0A0B0PJ83	22 kDa	0	0	0	0	0	0	0	0	0	0	0	0	0	0	0	0	2	0	0	0	0	0
Phosphoribosylformylglycinamidine cyclo-ligase, chloroplastic-like protein	Gossypium arboreum	A0A0B0NPJ4_GOSAR	A0A0B0NPJ4	42 kDa	0	0	0	0	0	0	0	0	0	0	0	0	0	1	0	0	0	2	1	0	0	0
Plastid lipid-associated 3, chloroplastic	Gossypium arboreum	A0A0B0NQG5_GOSAR	A0A0B0NQG5	40 kDa	0	0	0	0	0	0	0	0	0	0	0	0	0	0	0	0	0	2	0	0	0	0
Poly [ADP-ribose] polymerase 3	Gossypium arboreum	A0A0B0NG70_GOSAR	A0A0B0NG70 (+1)	96 kDa	0	0	0	0	0	0	0	0	0	0	0	1	0	0	2	5	7	6	1	1	0	1
Polyadenylate-binding 2	Gossypium arboreum	A0A0B0NIR2_GOSAR	A0A0B0NIR2	26 kDa	0	0	0	0	0	0	0	0	0	0	0	0	0	0	0	0	0	2	0	0	0	0
Polygalacturonase-inhibiting protein	Gossypium hirsutum	B3GNI2_GOSHI	B3GNI2 (+1)	37 kDa	0	0	0	0	0	2	1	0	0	0	0	0	0	0	0	0	0	0	0	0	0	0
PR10-5-like protein	Gossypium barbadense	Q6Q4B3_GOSBA	Q6Q4B3 (+1)	17 kDa	0	0	0	0	0	0	0	0	0	0	0	0	0	0	0	0	0	0	2	0	0	0
Profilin-1	Gossypium	A0A0B0PXT5_GOSAR	A0A0B0PXT5	14 kDa	0	0	0	0	0	0	0	0	0	0	0	0	0	0	0	0	1	0	1	2	1	0
Proliferating cell nuclear antigen	Gossypium arboreum	A0A0B0MF04_GOSAR	A0A0B0MF04	30 kDa	0	0	0	0	0	0	0	0	0	0	0	3	0	2	1	2	5	3	0	1	0	0
Proliferating cell nuclear antigen	Gossypium arboreum	A0A0B0NY41_GOSAR	A0A0B0NY41	29 kDa	0	0	0	0	0	0	0	0	0	0	0	0	0	0	1	3	2	3	1	0	0	0
Proliferation-associated 2G4	Gossypium arboreum	A0A0B0MGI8_GOSAR	A0A0B0MGI8	43 kDa	0	0	0	0	0	0	0	0	0	0	0	0	0	0	1	0	2	1	0	0	1	0
Proteasome subunit alpha type-1-A-like protein	Gossypium arboreum	A0A0B0P0M0_GOSAR	A0A0B0P0M0	30 kDa	0	0	0	0	0	0	0	0	0	0	0	1	0	2	1	1	2	7	2	0	0	2
Proteasome subunit alpha type-2-A-like protein	Gossypium arboreum	A0A0B0MT70_GOSAR	A0A0B0MT70	23 kDa	0	0	0	0	0	0	0	0	0	0	0	2	0	2	0	1	2	2	1	1	1	0
Proteasome subunit alpha type-5	Gossypium arboreum	A0A0B0PY39_GOSAR	A0A0B0PY39	26 kDa	0	0	0	0	0	0	0	0	0	0	0	0	0	0	2	2	4	3	0	2	4	2
Proteasome subunit alpha type-6	Gossypium arboreum	A0A0B0MMG0_GOSAR	A0A0B0MMG0 (+1)	27 kDa	0	0	0	0	0	0	0	0	0	0	0	0	0	0	0	0	0	2	1	2	0	0
Proteasome subunit beta type-6-like protein	Gossypium arboreum	A0A0B0NXC1_GOSAR	A0A0B0NXC1 (+1)	25 kDa	0	0	0	0	0	0	0	0	0	0	0	0	0	0	0	0	2	3	1	0	0	1
Protein CutA, chloroplastic-like protein	Gossypium arboreum	A0A0B0PYK0_GOSAR	A0A0B0PYK0	21 kDa	0	0	0	0	0	0	0	0	0	0	0	1	0	0	0	0	0	2	0	1	1	1
Protein disulfide isomerase-like 1-4	Gossypium arboreum	A0A0B0NWB8_GOSAR	A0A0B0NWB8	66 kDa	0	0	0	1	0	0	0	0	0	0	0	1	0	0	3	2	6	5	1	0	1	1
Protein disulfide isomerase-like 5-1	Gossypium arboreum	A0A0B0MLB2_GOSAR	A0A0B0MLB2	9 kDa	0	0	0	0	0	0	0	0	0	0	0	0	0	0	0	0	0	0	2	1	0	0
Protein disulfide-isomerase	Gossypium hirsutum	A4L9I3_GOSHI	A4L9I3	56 kDa	0	0	0	0	0	0	0	0	0	0	0	8	0	8	6	9	11	13	12	10	7	8
Protein disulfide-isomerase like 2-1	Gossypium arboreum	A0A0B0MPT6_GOSAR	A0A0B0MPT6	40 kDa	0	0	0	0	0	0	0	0	0	0	0	1	0	1	2	0	1	4	1	1	0	0
Protein disulfide-isomerase like 2-2	Gossypium arboreum	A0A0B0PYS6_GOSAR	A0A0B0PYS6	46 kDa	0	0	0	0	0	0	0	0	0	0	0	0	0	1	0	2	1	1	0	0	0	0
Protein Jade-1	Gossypium arboreum	A0A0B0P4I3_GOSAR	A0A0B0P4I3	156 kDa	0	0	0	0	0	1	0	0	0	0	0	2	0	0	0	0	0	0	0	0	1	0
Protein lin-54	Gossypium arboreum	A0A0B0MW03_GOSAR	A0A0B0MW03	101 kDa	0	0	2	0	0	0	0	0	0	0	0	0	0	0	0	0	0	0	0	0	1	0
Protein lin-54	Gossypium arboreum	A0A0B0PC75_GOSAR	A0A0B0PC75	34 kDa	0	2	0	1	0	0	1	0	0	0	0	0	0	0	0	0	0	0	0	0	0	0
Protein MEMO1	Gossypium arboreum	A0A0B0MME0_GOSAR	A0A0B0MME0	33 kDa	0	0	0	0	0	0	0	0	0	0	0	0	0	0	0	0	0	2	0	0	0	0
Protein MOTHER of FT and TF 1-like protein	Gossypium	A0A0B0PJT1_GOSAR	A0A0B0PJT1	19 kDa	0	0	0	0	0	0	0	0	0	0	0	0	0	0	0	0	1	0	2	0	0	0
Protein notum	Gossypium arboreum	A0A0B0N9I3_GOSAR	A0A0B0N9I3	44 kDa	0	0	0	0	0	0	0	0	2	0	0	0	0	0	0	0	0	0	0	0	0	0
Protein OBERON 4-like protein	Gossypium arboreum	A0A0B0P803_GOSAR	A0A0B0P803	149 kDa	0	0	0	0	1	0	0	0	0	0	0	0	0	0	0	0	0	1	0	0	2	0
Protein phosphatase 1 regulatory subunit pprA	Gossypium arboreum	A0A0B0PB48_GOSAR	A0A0B0PB48	37 kDa	0	0	0	0	0	0	0	0	0	0	0	1	0	1	0	0	0	2	0	0	0	0
Protein SET	Gossypium arboreum	A0A0B0NRC3_GOSAR	A0A0B0NRC3 (+1)	29 kDa	0	0	0	0	0	0	0	0	0	0	0	1	0	2	0	0	3	1	0	0	0	1
Protein TIC 22-like, chloroplastic	Gossypium arboreum	A0A0B0MXE6_GOSAR	A0A0B0MXE6	33 kDa	0	0	0	0	0	0	0	0	0	0	0	0	0	0	0	0	0	0	4	0	0	0
Protein TSSC4	Gossypium arboreum	A0A0B0PXY2_GOSAR	A0A0B0PXY2	49 kDa	0	0	0	0	0	0	0	0	0	0	0	0	0	0	0	0	0	0	0	0	2	0
Protein UXT	Gossypium arboreum	A0A0B0P3Y2_GOSAR	A0A0B0P3Y2	17 kDa	0	0	0	0	0	0	0	0	0	0	0	0	0	0	0	0	0	0	2	0	0	0
Putative aldo-keto reductase 1	Gossypium arboreum	A0A0B0MS23_GOSAR	A0A0B0MS23	38 kDa	0	0	0	0	0	0	0	0	0	0	0	0	0	0	1	0	2	1	0	0	1	3
Putative beta-D-xylosidase 7	Gossypium arboreum	A0A0B0MP61_GOSAR	A0A0B0MP61 (+1)	89 kDa	0	0	4	0	0	0	0	0	0	0	0	0	0	0	0	0	0	0	0	1	0	0
Putative disulfide-isomerase A6	Gossypium arboreum	A0A0B0PJZ6_GOSAR	A0A0B0PJZ6	34 kDa	0	0	0	0	0	0	0	0	0	0	0	3	0	0	0	1	3	5	1	0	1	0
Putative E3 ubiquitin-protein ligase HERC1	Gossypium arboreum	A0A0B0MKP3_GOSAR	A0A0B0MKP3	120 kDa	0	1	0	0	0	0	0	0	0	0	0	2	0	1	1	0	0	0	0	0	1	0
Putative fructose-bisphosphate aldolase 3, chloroplastic	Gossypium arboreum	A0A0B0MSA0_GOSAR	A0A0B0MSA0 (+1)	42 kDa	0	0	0	0	0	0	0	0	0	0	0	0	0	0	0	2	1	0	0	0	0	0
Putative G3BP-like protein	Gossypium arboreum	A0A0B0MU39_GOSAR	A0A0B0MU39	52 kDa	0	0	0	0	0	0	0	0	0	0	0	0	0	0	0	1	0	1	2	0	0	0
Putative lactoylglutathione lyase	Gossypium arboreum	A0A0B0PDR6_GOSAR	A0A0B0PDR6 (+1)	33 kDa	0	0	0	0	0	0	0	0	1	0	0	7	0	3	3	3	7	3	1	0	0	0
Putative lactoylglutathione lyase	Gossypium arboreum	A0A0B0PFB6_GOSAR	A0A0B0PFB6	33 kDa	0	0	0	0	0	0	0	0	0	0	0	1	0	2	0	1	2	2	0	0	0	0
Putative linoleate 9S-lipoxygenase 5	Gossypium arboreum	A0A0B0N2T9_GOSAR	A0A0B0N2T9	99 kDa	0	0	0	0	0	0	0	1	0	0	0	0	0	0	0	0	0	0	2	0	0	0
Putative nucleolar 5-2-like protein	Gossypium arboreum	A0A0B0MDH7_GOSAR	A0A0B0MDH7	62 kDa	0	0	0	0	0	0	0	0	0	0	0	0	0	0	3	2	3	0	0	0	0	0
Putative phosphatidylglycerol/phosphatidylinositol transfer	Gossypium arboreum	A0A0B0MSK7_GOSAR	A0A0B0MSK7	17 kDa	0	0	0	0	0	0	0	0	0	0	0	0	0	0	0	0	0	0	0	5	0	1
Putative phospholipid hydroperoxide glutathione peroxidase 6, mitochondrial-like protein	Gossypium arboreum	A0A0B0NXE7_GOSAR	A0A0B0NXE7	26 kDa	0	0	0	0	0	0	0	0	0	0	0	1	0	1	0	1	2	1	5	2	0	3
Putative serine protease EDA2-like protein	Gossypium arboreum	A0A0B0N123_GOSAR	A0A0B0N123	55 kDa	0	1	1	1	0	0	0	2	1	0	0	2	0	0	4	1	2	0	0	0	0	0
Putative UDP-arabinopyranose mutase 5-like protein	Gossypium arboreum	A0A0B0MNS5_GOSAR	A0A0B0MNS5	39 kDa	0	0	0	0	0	0	0	0	0	0	0	0	0	0	0	0	5	1	0	0	0	0
Putative voltage-gated potassium channel subunit beta-like protein	Gossypium arboreum	A0A0B0PQX9_GOSAR	A0A0B0PQX9	37 kDa	0	0	0	0	0	0	0	0	0	0	0	0	0	0	2	1	3	0	0	0	0	0
Putative yraH	Gossypium arboreum	A0A0B0MQX9_GOSAR	A0A0B0MQX9	16 kDa	0	0	0	0	0	0	0	0	0	0	1	0	0	0	0	0	1	1	2	1	1	1
Pyruvate kinase, cytosolic isozyme	Gossypium arboreum	A0A0B0P7T6_GOSAR	A0A0B0P7T6	58 kDa	0	0	0	0	0	0	0	0	0	0	0	0	0	0	2	0	1	0	0	0	0	0
Ras-related RABB1b-like protein	Gossypium arboreum	A0A0B0N1V8_GOSAR	A0A0B0N1V8	23 kDa	0	0	0	0	0	0	0	0	0	0	0	0	0	0	0	0	1	0	2	1	0	0
Ras-related RABC1-like protein	Gossypium arboreum	A0A0B0P605_GOSAR	A0A0B0P605	24 kDa	0	0	0	0	0	0	0	0	0	0	0	0	0	0	0	0	2	1	1	0	0	0
Replication A 70 kDa DNA-binding subunit	Gossypium arboreum	A0A0B0MSM1_GOSAR	A0A0B0MSM1	65 kDa	0	1	0	0	0	0	0	0	0	0	0	2	0	0	0	0	0	0	0	0	0	0
Rho GDP-dissociation inhibitor 1-like protein	Gossypium arboreum	A0A0B0PSH5_GOSAR	A0A0B0PSH5	27 kDa	0	0	0	0	0	0	0	0	0	0	0	0	0	0	0	0	0	0	3	0	0	0
Ribose-phosphate pyrophosphokinase 4-like protein	Gossypium arboreum	A0A0B0MLX6_GOSAR	A0A0B0MLX6	37 kDa	0	0	0	0	0	0	0	0	0	0	0	0	0	0	1	1	2	0	0	0	0	0
Ribosome maturation SBDS	Gossypium arboreum	A0A0B0ME10_GOSAR	A0A0B0ME10	42 kDa	0	0	0	0	0	0	0	0	0	0	0	0	0	0	0	0	0	2	0	0	0	0
RuBisCO large subunit-binding protein subunit beta, chloroplastic	Gossypium arboreum	A0A0B0MFV6_GOSAR	A0A0B0MFV6	64 kDa	0	0	0	0	0	0	0	0	0	0	0	0	0	0	1	3	2	2	1	1	0	1
RuBisCO large subunit-binding subunit alpha, chloroplastic	Gossypium arboreum	A0A0B0PDR1_GOSAR	A0A0B0PDR1	62 kDa	0	0	0	1	0	0	0	0	0	0	0	2	0	4	8	5	6	2	0	2	3	1
RuBisCO large subunit-binding subunit alpha, chloroplastic	Gossypium arboreum	A0A0B0MTH9_GOSAR	A0A0B0MTH9	62 kDa	0	0	0	0	0	0	0	0	0	0	0	0	0	0	2	1	1	1	0	0	0	0
Seed biotin-containing SBP65	Gossypium arboreum	A0A0B0MHA5_GOSAR	A0A0B0MHA5	68 kDa	0	0	0	0	0	0	0	0	0	0	0	6	0	2	2	4	7	6	6	2	3	3
Seed maturation PM36	Gossypium arboreum	A0A0B0PRT0_GOSAR	A0A0B0PRT0	25 kDa	0	0	0	0	0	0	0	0	0	0	0	2	0	2	1	4	6	4	1	0	0	3
Serine carboxypeptidase-like 42	Gossypium arboreum	A0A0B0MAN5_GOSAR	A0A0B0MAN5	54 kDa	0	0	0	0	0	0	0	0	0	0	0	0	0	0	4	1	0	0	0	0	0	0
Serine carboxypeptidase-like 45	Gossypium arboreum	A0A0B0PZW2_GOSAR	A0A0B0PZW2	52 kDa	0	0	0	0	0	0	0	0	0	0	0	0	0	0	0	2	0	0	0	0	0	0
Serine hydroxymethyltransferase 1	Gossypium arboreum	A0A0B0NE06_GOSAR	A0A0B0NE06 (+2)	52 kDa	0	0	0	0	0	0	0	0	0	0	0	0	0	0	0	0	0	0	0	0	3	0
Serine/arginine-rich splicing factor 2	Gossypium arboreum	A0A0B0P2B1_GOSAR	A0A0B0P2B1 (+1)	30 kDa	0	0	0	0	0	0	0	1	0	0	0	1	0	1	0	0	2	0	0	0	2	0
S-formylglutathione hydrolase-like protein	Gossypium arboreum	A0A0B0P270_GOSAR	A0A0B0P270 (+1)	32 kDa	0	0	0	0	0	0	0	0	0	0	0	1	0	2	0	0	1	1	1	1	1	1
Small nuclear ribonucleoprotein E	Gossypium arboreum	A0A0B0PLX9_GOSAR	A0A0B0PLX9	10 kDa	0	0	0	0	0	0	0	0	0	0	0	0	0	0	0	0	0	1	0	1	2	0
Soluble inorganic pyrophosphatase 1, chloroplastic-like protein	Gossypium arboreum	A0A0B0NIB6_GOSAR	A0A0B0NIB6	33 kDa	0	0	0	0	0	0	0	0	0	0	0	0	0	1	0	0	0	2	0	0	0	0
Splicing factor U2af large subunit B	Gossypium arboreum	A0A0B0NNI2_GOSAR	A0A0B0NNI2	65 kDa	0	1	0	0	0	0	0	0	0	0	0	0	0	0	0	0	0	1	0	3	0	0
Stem-specific TSJT1	Gossypium arboreum	A0A0B0MW32_GOSAR	A0A0B0MW32	28 kDa	0	0	0	0	0	0	0	0	0	0	0	0	0	0	1	0	0	0	2	0	1	0
Strictosidine synthase 1-like protein	Gossypium arboreum	A0A0B0NXQ1_GOSAR	A0A0B0NXQ1	36 kDa	0	1	0	0	0	0	1	3	5	0	0	0	0	0	0	0	1	0	0	0	0	0
Strictosidine synthase 3-like protein	Gossypium arboreum	A0A0B0PGZ9_GOSAR	A0A0B0PGZ9	36 kDa	0	0	0	0	0	0	0	0	0	0	0	0	0	0	0	0	2	0	0	0	0	0
Sucrose synthase	Gossypium darwinii	I1T4S8_GOSDA	I1T4S8 (+2)	92 kDa	0	0	0	0	0	1	0	0	0	0	0	0	0	0	0	0	1	0	1	1	2	0
T-complex 1 subunit beta	Gossypium arboreum	A0A0B0MLS5_GOSAR	A0A0B0MLS5	57 kDa	0	0	0	0	0	0	0	0	0	0	0	5	0	6	8	9	6	5	4	6	3	2
T-complex 1 subunit eta	Gossypium arboreum	A0A0B0NWP9_GOSAR	A0A0B0NWP9	60 kDa	0	0	0	0	0	0	0	0	0	0	0	1	0	0	0	4	3	0	0	0	1	0
T-complex 1 subunit gamma	Gossypium arboreum	A0A0B0PEQ8_GOSAR	A0A0B0PEQ8	58 kDa	0	0	0	0	0	0	0	0	0	0	0	0	0	0	5	0	2	2	0	0	0	2
T-complex 1 subunit zeta	Gossypium arboreum	A0A0B0N020_GOSAR	A0A0B0N020	59 kDa	0	0	0	0	0	0	0	0	0	0	0	1	0	2	2	4	3	1	3	1	1	1
Thioredoxin H-type	Gossypium arboreum	A0A0B0P3K6_GOSAR	A0A0B0P3K6	13 kDa	0	0	0	0	0	0	0	0	0	0	0	1	0	0	0	0	0	0	2	2	2	0
Thioredoxin H-type	Gossypium arboreum	A0A0B0NEB3_GOSAR	A0A0B0NEB3	13 kDa	0	0	0	0	0	0	0	0	0	0	0	0	0	0	0	0	0	0	0	2	0	0
Thioredoxin H-type	Gossypium arboreum	A0A0B0MC06_GOSAR	A0A0B0MC06	13 kDa	0	0	0	0	0	0	0	0	0	0	0	0	0	0	0	0	0	0	0	2	0	0
Thioredoxin reductase 2-like protein	Gossypium arboreum	A0A0B0P1W9_GOSAR	A0A0B0P1W9	40 kDa	0	0	0	0	0	0	0	0	0	0	0	0	0	0	0	1	1	2	0	0	0	0
TPR repeat-containing thioredoxin TTL4-like protein	Gossypium arboreum	A0A0B0NEW0_GOSAR	A0A0B0NEW0	173 kDa	0	0	0	0	0	0	0	0	0	0	0	0	0	0	0	0	0	0	0	0	0	2
Transaldolase	Gossypium arboreum	A0A0B0NY57_GOSAR	A0A0B0NY57	48 kDa	0	0	0	0	0	0	0	0	0	0	0	0	0	0	0	1	2	0	0	0	0	1
Translationally controlled tumor protein	Gossypium hirsutum	A0A075C4Z3_GOSHI	A0A075C4Z3 (+1)	19 kDa	0	0	0	0	0	0	0	0	0	0	0	0	0	1	0	1	1	0	1	2	1	1
Trihelix transcription factor GT-3b-like protein	Gossypium arboreum	A0A0B0PUS4_GOSAR	A0A0B0PUS4 (+1)	31 kDa	0	0	0	0	0	0	0	0	0	0	0	0	0	2	0	0	0	0	0	0	0	0
Triosephosphate isomerase, cytosolic	Gossypium arboreum	A0A0B0NWY7_GOSAR	A0A0B0NWY7	27 kDa	0	0	0	0	0	0	0	0	0	0	0	0	0	0	0	0	2	3	1	0	0	1
Tripeptidyl-peptidase 2	Gossypium arboreum	A0A0B0NVF8_GOSAR	A0A0B0NVF8	112 kDa	0	0	0	0	0	0	0	0	0	0	1	1	0	1	0	0	2	1	0	0	0	0
tRNA (Mo5U34)-methyltransferase	Gossypium arboreum	A0A0B0NKW5_GOSAR	A0A0B0NKW5	34 kDa	0	0	0	0	0	0	0	0	0	2	0	1	0	0	0	0	1	0	0	0	0	0
Two-component response regulator ARR1-like protein	Gossypium arboreum	A0A0B0NV13_GOSAR	A0A0B0NV13	41 kDa	0	0	3	0	0	0	0	0	0	0	0	0	0	0	0	0	0	0	0	0	0	0
U2 small nuclear ribonucleoprotein A	Gossypium hirsutum	D6N3G9_GOSHI	D6N3G9	32 kDa	0	0	0	0	0	0	0	0	0	0	0	1	0	1	0	0	2	3	2	0	0	0
U6 snRNA-associated Sm-like protein LSm7	Gossypium arboreum	A0A0B0ME73_GOSAR	A0A0B0ME73	22 kDa	0	0	1	1	0	0	0	0	1	0	0	1	0	0	0	0	0	0	0	0	4	1
UDP-D-glucose pyrophosphorylase	Gossypium hirsutum	D2D2Z1_GOSHI	D2D2Z1	51 kDa	0	0	0	0	0	0	0	0	0	0	0	2	0	0	4	2	7	2	2	4	5	5
Uricase-2	Gossypium arboreum	A0A0B0MEB4_GOSAR	A0A0B0MEB4	35 kDa	0	0	0	0	0	0	0	0	0	0	0	0	0	0	0	2	0	0	0	0	0	0
Vacuolar-processing enzyme	Gossypium arboreum	A0A0B0PKX9_GOSAR	A0A0B0PKX9	55 kDa	0	0	0	0	0	0	0	0	0	0	0	0	0	0	2	1	2	2	0	0	0	0
Vacuolar-processing enzyme	Gossypium arboreum	A0A0B0PXQ8_GOSAR	A0A0B0PXQ8	51 kDa	0	0	0	0	0	0	0	0	0	0	0	0	0	0	0	0	1	2	0	0	0	0
Vacuolar-sorting receptor 1-like protein	Gossypium arboreum	A0A0B0NMH9_GOSAR	A0A0B0NMH9	69 kDa	0	0	0	0	1	0	0	0	0	0	0	1	0	1	1	2	2	1	0	0	0	0
Vernalization insensitive 3-like protein	Gossypium arboreum	A0A0B0NEM0_GOSAR	A0A0B0NEM0	81 kDa	0	0	0	0	1	0	0	0	1	0	0	0	0	0	0	0	0	0	0	2	0	0
V-type proton ATPase catalytic subunit A	Gossypium hirsutum	VATA_GOSHI	P31405	69 kDa	0	0	0	0	0	0	0	0	0	0	0	0	0	0	0	0	0	0	5	0	0	0
V-type proton ATPase subunit B2-like protein	Gossypium arboreum	A0A0B0NTB5_GOSAR	A0A0B0NTB5 (+1)	54 kDa	0	0	0	0	0	0	0	0	0	0	0	0	0	0	0	0	0	0	1	1	1	2
V-type proton ATPase subunit E	Gossypium arboreum	A0A0B0NQZ3_GOSAR	A0A0B0NQZ3	27 kDa	0	0	0	0	0	0	0	0	0	0	0	1	0	4	0	0	2	9	0	0	0	0
V-type proton ATPase subunit E	Gossypium arboreum	A0A0B0P972_GOSAR	A0A0B0P972	26 kDa	0	0	0	0	0	0	0	0	0	0	0	0	0	0	0	0	0	2	0	0	0	0
WD repeat domain phosphoinositide-interacting 3	Gossypium arboreum	A0A0B0P0U0_GOSAR	A0A0B0P0U0	46 kDa	0	0	0	0	0	0	0	0	0	0	0	0	0	0	0	0	0	2	0	0	0	0
Xylose isomerase-like protein	Gossypium arboreum	A0A0B0MPC3_GOSAR	A0A0B0MPC3	53 kDa	0	0	0	0	0	0	0	0	0	0	0	0	0	0	6	6	4	5	0	0	1	2
Zinc finger FYVE domain-containing 26	Gossypium arboreum	A0A0B0N972_GOSAR	A0A0B0N972	289 kDa	0	0	0	0	0	0	0	0	0	0	0	0	0	0	0	0	0	0	0	2	0	0	total
				peptide total	129	140	147	128	117	133	136	137	133	124	100	261	98	234	415	443	533	516	379	268	265	279	5115
Identified Proteins (336)	Taxonomy	RepID	Accession Number	band	Ca1	Ca2	Ca3	Ca4	Ca5	Ca6	Ca7	Ca8	Ca9	Ca10	Ca11	Ca12	Ca13	Ca14	Cw1	Cw2	Cw3	Cw4	Cw5	Cw6	Cw7	Cw8

## Sheet: SupTable1B
He_USDA_Cottonseed_090320, Samples report created on 09/03/2020
Quantitative values
the normalized total ion current (TIC)	Database Set: 1 Database
		Database Name: the mjdb_cotton-201508 database
			Taxonomy: All Entries
			Number of Proteins: 19991
	Search Engine Set: 1 Search Engine
		Search Engine: Sequest
			Version: 27, rev. 12
			Samples: All Samples
			Fragment Tolerance: 0.00 Da (Monoisotopic)
			Parent Tolerance: 0.012 Da (Monoisotopic) (jm_20200901_Orbii1_He_W3, jm_20200901_Orbii1_He_W4, jm_20200901_Orbii1_He_W5), 0.013 Da (Monoisotopic) (jm_20200901_Orbii1_He_A6, jm_20200901_Orbii1_He_A11), 0.013 Da (Monoisotopic) (jm_20200901_Orbii1_He_A2, jm_20200901_Orbii1_He_A3, jm_20200901_Orbii1_He_A5, jm_20200901_Orbii1_He_A8, jm_20200901_Orbii1_He_A9, jm_20200901_Orbii1_He_A10, jm_20200901_Orbi…
			Fixed Modifications: +1000002 on X (X)
			Variable Modifications: +16 on M (Oxidation), +57 on C (Carbamidomethyl)
			Database: the mjdb_cotton-201508 database (unknown version, 19991 entries)
			Digestion Enzyme: Trypsin
			Max Missed Cleavages: 5
			Probability Model:
				jm_20200901_Orbii1_He_A1: Peptide Prophet with Delta Mass Correction (No decoys found) [all charge states]
				jm_20200901_Orbii1_He_A2: Peptide Prophet with Delta Mass Correction (No decoys found) [all charge states]
				jm_20200901_Orbii1_He_A3: Peptide Prophet with Delta Mass Correction (No decoys found) [all charge states]
				jm_20200901_Orbii1_He_A4: Peptide Prophet with Delta Mass Correction (No decoys found) [all charge states]
				jm_20200901_Orbii1_He_A5: Peptide Prophet with Delta Mass Correction (No decoys found) [all charge states]
				jm_20200901_Orbii1_He_A6: Peptide Prophet with Delta Mass Correction (No decoys found) [all charge states]
				jm_20200901_Orbii1_He_A7: Peptide Prophet with Delta Mass Correction (No decoys found) [all charge states]
				jm_20200901_Orbii1_He_A8: Peptide Prophet with Delta Mass Correction (No decoys found) [all charge states]
				jm_20200901_Orbii1_He_A9: Peptide Prophet with Delta Mass Correction (No decoys found) [all charge states]
				jm_20200901_Orbii1_He_A10: Peptide Prophet with Delta Mass Correction (No decoys found) [all charge states]
				jm_20200901_Orbii1_He_A11: Peptide Prophet with Delta Mass Correction (No decoys found) [all charge states]
				jm_20200901_Orbii1_He_A12: Peptide Prophet with Delta Mass Correction (No decoys found) [all charge states]
				jm_20200901_Orbii1_He_A13: Peptide Prophet with Delta Mass Correction (No decoys found) [all charge states]
				jm_20200901_Orbii1_He_A14: Peptide Prophet with Delta Mass Correction (No decoys found) [all charge states]
				jm_20200901_Orbii1_He_W1: Peptide Prophet with Delta Mass Correction (No decoys found) [all charge states]
				jm_20200901_Orbii1_He_W2: Peptide Prophet with Delta Mass Correction (No decoys found) [all charge states]
				jm_20200901_Orbii1_He_W3: Peptide Prophet with Delta Mass Correction (No decoys found) [all charge states]
				jm_20200901_Orbii1_He_W4: Peptide Prophet with Delta Mass Correction (No decoys found) [all charge states]
				jm_20200901_Orbii1_He_W5: Peptide Prophet with Delta Mass Correction (No decoys found) [all charge states]
				jm_20200901_Orbii1_He_W6: Peptide Prophet with Delta Mass Correction (No decoys found) [all charge states]
				jm_20200901_Orbii1_He_W7: Peptide Prophet with Delta Mass Correction (No decoys found) [all charge states]
				jm_20200901_Orbii1_He_W8: Peptide Prophet with Delta Mass Correction (No decoys found) [all charge states]
	Scaffold: Version: Scaffold_4.9.0
		Modification Metadata Set: 2334 modifications
			Source: C:\Program Files\Scaffold 4\parameters\unimod.xml
			Comment:
		Protein Grouping Strategy: Experiment-wide grouping with binary peptide-protein weights
		Peptide Thresholds: 80.0% minimum
		Protein Thresholds: 99.0% minimum and 2 peptides minimum
		Peptide FDR: 3.2% (Prophet)
		Protein FDR: 0.1% (Prophet)
		GO Annotation Source(s):
		Pathway Annotation Source(s):
		Alternate ID Source(s): FASTA:UniRef/NREF (UniProt)
Quantitative Value					Quantitative Value
Identified Proteins (336)	Molecular Weight	Ca1	Ca2	Ca3	Ca4	Ca5	Ca6	Ca7	Ca8	Ca9	Ca10	Ca11	Ca12	Ca13	Ca14	Cw1	Cw2	Cw3	Cw4	Cw5	Cw6	Cw7	Cw8	Identified Proteins (336)
Vicilin GC72-A	71 kDa	217.03	223.53	208.59	203.6	127.03	244.54	212.9	156.76	211.3	180.78	148.06	105.78	240.07	124.68	67.299	94.482	38.313	37.866	26.917	158.26	102.07	70.053	Vicilin GC72-A
Vicilin C72	70 kDa	172.17	143.7	144.89	162.15	254.06	150.41	154.13	169.71	162.38	191.19	206.43	117.66	138.22	185.04	93.394	82.594	38.941	48.964	131.22	85.815	163.31	95.739	Vicilin C72
Vicilin C72	70 kDa	153.98	133.87	134.9	142.64	211.72	150.41	148.59	169.71	160.3	149.57	195.04	0	126.58	0	81.033	75.711	35.801	0	0	0	0	0	Vicilin C72
Legumin A	58 kDa	43.648	56.497	56.208	47.547	17.557	41.951	48.791	33.683	35.39	24.711	22.778	15.451	52.378	10.885	1.3734	1.2514	1.2562	1.3057	2.5235	1.1145	0	5.8377	Legumin A
Vicilin-like antimicrobial peptides 2-1	62 kDa	25.462	31.933	33.725	26.821	19.622	31.719	22.178	50.524	23.94	14.306	17.084	33.278	26.189	16.822	19.228	18.771	24.495	11.751	16.823	23.404	17.498	11.675	Vicilin-like antimicrobial peptides 2-1
Legumin B	59 kDa	15.762	18.423	26.23	28.041	5.1638	11.255	22.178	15.546	27.063	24.711	21.355	20.205	8.7297	4.9477	0.68672	0	0	1.3057	0.84117	2.229	12.637	4.6702	Legumin B
60S ribosomal L10a-1-like protein	25 kDa	3.6374	6.141	3.7472	3.6575	0	0	4.4355	3.8865	2.0818	0	2.8473	1.1885	0	0	0	0	0	0	0	0	1.9442	2.3351	60S ribosomal L10a-1-like protein
Asparticase	60 kDa	2.4249	0	0	2.4383	3.0983	7.1623	2.2178	1.2955	2.0818	0	2.8473	8.3196	0	1.9791	4.1203	6.2571	2.5123	6.5286	1.6823	0	0	0	Asparticase
BEL1-like homeodomain protein 6	69 kDa	2.4249	0	0	0	0	0	0	1.2955	1.0409	0	0	0	0	0	0	0	0	0	0	0	0	0	BEL1-like homeodomain protein 6
Elongation factor 1-alpha	49 kDa	2.4249	2.4564	0	0	0	0	0	0	0	0	0	2.377	0	3.9581	2.7469	1.8771	0	1.9586	3.3647	4.4579	1.9442	0	Elongation factor 1-alpha
Pistil-specific extensin-like protein	31 kDa	2.4249	3.6846	4.9962	0	2.0655	1.0232	2.2178	3.8865	0	0	0	0	0	0	0	0	0	0	0	0	0	0	Pistil-specific extensin-like protein
Putative transcription factor GLK1	45 kDa	2.4249	0	0	1.2192	0	0	0	0	0	0	2.8473	0	0	0	0	0	0	0	0.84117	0	0	0	Putative transcription factor GLK1
Vicilin-like antimicrobial peptides 2-2	55 kDa	2.4249	7.3692	6.2453	3.6575	0	0	3.3266	5.182	1.0409	3.9018	1.4237	15.451	1.4549	5.9372	7.5539	13.766	17.586	15.016	7.5705	3.3434	7.7768	5.8377	Vicilin-like antimicrobial peptides 2-2
(3R)-hydroxymyristoyl-[acyl-carrier-protein] dehydratase	24 kDa	1.2125	1.2282	2.4981	2.4383	0	0	0	0	1.0409	2.6012	4.271	0	0	0	0	1.2514	0.62808	0.65286	2.5235	0	1.9442	0	(3R)-hydroxymyristoyl-[acyl-carrier-protein] dehydratase
14-3-3e protein	30 kDa	1.2125	0	0	0	0	0	0	0	0	0	0	2.377	0	6.9268	0	0	1.2562	3.2643	0.84117	2.229	0	2.3351	14-3-3e protein
2S albumin storage protein	16 kDa	1.2125	7.3692	6.2453	18.287	5.1638	2.0464	11.089	3.8865	3.1226	24.711	4.271	16.639	29.099	37.602	3.4336	2.5028	3.7685	11.751	3.3647	8.9158	21.386	17.513	2S albumin storage protein
3-phosphoinositide-dependent protein kinase 1	54 kDa	1.2125	0	0	0	3.0983	0	0	0	0	0	0	0	0	0	0	0	0	0	0	0	0	1.1675	3-phosphoinositide-dependent protein kinase 1
Alpha-ketoglutarate-dependent dioxygenase AlkB	47 kDa	1.2125	0	0	1.2192	1.0328	1.0232	0	0	0	0	1.4237	0	2.9099	0	0	0	0	0	0	0	0	0	Alpha-ketoglutarate-dependent dioxygenase AlkB
Aspartate--tRNA ligase, cytoplasmic	61 kDa	1.2125	0	0	0	0	0	0	0	0	0	0	1.1885	0	0	0.68672	1.2514	2.5123	0	0	0	0	0	Aspartate--tRNA ligase, cytoplasmic
Chaperonin CPN60-2, mitochondrial	61 kDa	1.2125	0	0	0	0	0	0	0	0	0	0	0	0	0	8.2407	3.7543	8.1651	5.2229	0.84117	0	4.8605	5.8377	Chaperonin CPN60-2, mitochondrial
DNA/RNA-binding KIN17	46 kDa	1.2125	0	1.2491	0	2.0655	1.0232	1.1089	0	0	2.6012	0	1.1885	0	0	0	0	0	0	0	0	0	0	DNA/RNA-binding KIN17
Endoplasmin	82 kDa	1.2125	0	0	0	0	0	0	0	0	0	0	0	0	0	2.7469	3.1285	0	1.3057	1.6823	0	0	0	Endoplasmin
Glycine-rich RNA-binding 2, mitochondrial-like protein	28 kDa	1.2125	0	1.2491	1.2192	0	0	1.1089	0	0	0	0	0	0	0	0	0	0	0	1.6823	1.1145	0	1.1675	Glycine-rich RNA-binding 2, mitochondrial-like protein
Histone-lysine N-methyltransferase CLF	107 kDa	1.2125	0	0	0	1.0328	0	0	0	0	2.6012	0	0	0	0	1.3734	0	0	0	0	1.1145	0	0	Histone-lysine N-methyltransferase CLF
Homeobox-leucine zipper HAT4-like protein	31 kDa	1.2125	1.2282	2.4981	0	1.0328	1.0232	0	3.8865	0	1.3006	0	0	0	0	0	0	0.62808	0	0	0	0	0	Homeobox-leucine zipper HAT4-like protein
Homeobox-leucine zipper HOX4	31 kDa	1.2125	4.9128	0	4.8766	1.0328	1.0232	0	0	1.0409	2.6012	0	1.1885	0	0	1.3734	1.2514	0	0	0	0	0.9721	1.1675	Homeobox-leucine zipper HOX4
14-3-3c protein	30 kDa	0	0	0	0	0	0	0	0	0	0	0	0	0	0	0	0	1.2562	0	0	0	0	0	14-3-3c protein
14-3-3d protein	29 kDa	0	0	0	0	0	0	0	0	0	0	0	2.377	0	3.9581	0	0	2.5123	3.9172	0	0	0	0	14-3-3d protein
14-3-3f protein	29 kDa	0	0	0	0	0	0	0	0	0	0	0	0	0	0	0	0	0	3.2643	2.5235	0	0	0	14-3-3f protein
14-3-3-like protein	29 kDa	0	0	0	0	0	0	0	0	0	0	0	7.1311	0	7.9163	0.68672	0	1.2562	2.6114	0	0	0	1.1675	14-3-3-like protein
1-Cys peroxiredoxin	25 kDa	0	0	0	0	0	0	0	0	0	0	0	4.754	0	6.9268	6.1805	6.2571	6.2808	5.2229	5.8882	2.229	5.8326	8.1728	1-Cys peroxiredoxin
2,3-dimethylmalate lyase	56 kDa	0	0	0	0	0	0	0	0	0	0	0	0	0	0	0	2.5028	1.8843	0	0	0	0	2.3351	2,3-dimethylmalate lyase
20 kDa chaperonin, chloroplastic-like protein	27 kDa	0	0	0	0	0	0	0	0	0	0	0	0	0	0	0	1.2514	1.2562	1.3057	0	1.1145	0	3.5026	20 kDa chaperonin, chloroplastic-like protein
26S protease regulatory subunit S10B B-like protein	45 kDa	0	0	0	0	0	0	0	0	0	0	0	0	0	0	0	0	0	0	1.6823	2.229	0.9721	4.6702	26S protease regulatory subunit S10B B-like protein
26S proteasome non-ATPase regulatory subunit 12	53 kDa	0	0	0	0	0	0	0	0	0	0	0	0	0	0	1.3734	0	0	0	2.5235	0	0	0	26S proteasome non-ATPase regulatory subunit 12
26S proteasome non-ATPase regulatory subunit 2 1A-like protein	88 kDa	0	0	0	0	0	0	0	0	0	0	0	0	0	0	1.3734	0.62571	0	0	0	0	0	0	26S proteasome non-ATPase regulatory subunit 2 1A-like protein
26S proteasome non-ATPase regulatory subunit RPN12A-like protein	31 kDa	0	0	0	0	0	0	0	0	0	0	0	0	0	0	0	0	0	1.9586	0	0	0	0	26S proteasome non-ATPase regulatory subunit RPN12A-like protein
2-isopropylmalate synthase 2, chloroplastic-like protein	70 kDa	0	0	0	0	0	0	0	0	0	0	0	0	0	0	2.0602	1.2514	6.2808	0	0	0	0	0	2-isopropylmalate synthase 2, chloroplastic-like protein
31 kDa ribonucleoprotein, chloroplastic-like protein	34 kDa	0	0	0	0	0	0	0	0	0	0	0	0	0	0.98954	0	0	1.2562	9.14	0	0	0.9721	0	31 kDa ribonucleoprotein, chloroplastic-like protein
3-isopropylmalate dehydrogenase-2C chloroplastic	43 kDa	0	0	0	0	0	0	0	0	0	0	0	0	0	0	3.4336	0.62571	0.62808	0	0	0	0	2.3351	3-isopropylmalate dehydrogenase-2C chloroplastic
40S ribosomal S12	15 kDa	0	0	0	0	0	0	0	0	0	0	0	0	0	0	0	1.2514	0	0	1.6823	0	0	0	40S ribosomal S12
40S ribosomal SA	33 kDa	0	0	0	0	0	0	0	0	0	0	0	0	0	0	2.0602	2.5028	1.2562	0	0	4.4579	0	2.3351	40S ribosomal SA
50S ribosomal L12-1, chloroplastic-like protein	20 kDa	0	0	0	0	0	0	0	0	0	0	0	0	0	0	0	0	0	0	2.5235	0	0	0	50S ribosomal L12-1, chloroplastic-like protein
50S ribosomal protein L34, chloroplastic	49 kDa	0	0	0	0	0	0	0	0	0	0	0	0	0	0	0	0	0	0	0	8.9158	1.9442	0	50S ribosomal protein L34, chloroplastic
5-methyltetrahydropteroyltriglutamate--homocysteine methyltransferase	85 kDa	0	0	0	0	0	0	0	0	1.0409	0	0	0	0	1.9791	1.3734	1.2514	0	0	1.6823	0	1.9442	0	5-methyltetrahydropteroyltriglutamate--homocysteine methyltransferase
60S acidic ribosomal P0	34 kDa	0	0	0	0	0	0	0	0	0	0	0	1.1885	0	0	0.68672	0	3.1404	1.3057	0.84117	2.229	1.9442	0	60S acidic ribosomal P0
60S ribosomal L12-3-like protein	26 kDa	0	0	0	0	0	0	0	0	0	2.6012	0	4.754	0	3.9581	0	0	1.2562	2.6114	3.3647	2.229	0	5.8377	60S ribosomal L12-3-like protein
60S ribosomal L19-2-like protein	24 kDa	0	0	0	0	0	0	0	0	0	0	0	0	0	0	0	0	0	0	0	2.229	3.8884	7.0053	60S ribosomal L19-2-like protein
60S ribosomal L23A	17 kDa	0	0	0	0	0	0	0	0	0	0	0	1.1885	0	0	0	1.2514	1.8843	0.65286	10.935	1.1145	0.9721	1.1675	60S ribosomal L23A
60S ribosomal L23a	18 kDa	0	0	0	0	0	0	0	0	0	0	0	0	0	0	0	0	0	0	12.618	0	0	0	60S ribosomal L23a
60S ribosomal L30	12 kDa	0	0	0	0	0	0	0	0	0	0	0	0	0	0	0	0	2.5123	1.3057	0	2.229	0	0	60S ribosomal L30
60S ribosomal L34-1-like protein	14 kDa	0	0	0	0	0	0	0	0	0	0	0	0	0	1.9791	0.68672	0	0	0.65286	4.2058	5.5724	0	0	60S ribosomal L34-1-like protein
60S ribosomal protein L5	30 kDa	0	0	0	0	0	0	0	0	0	0	0	0	0	0	0	0	0	0	0	0	0	2.3351	60S ribosomal protein L5
60S ribosomal protein L9	22 kDa	0	0	0	0	0	0	0	0	0	0	0	0	7.2747	1.9791	0	0	0	0	0	3.3434	0	0	60S ribosomal protein L9
ABC transporter C family member 5	171 kDa	0	0	0	0	0	2.0464	0	0	0	0	0	0	0	0	0	0	0	0	0	0	0	0	ABC transporter C family member 5
Aconitate hydratase 2, mitochondrial-like protein	102 kDa	0	0	0	0	0	0	0	0	0	0	0	0	0	0	0	0	0	1.3057	0.84117	0	1.9442	3.5026	Aconitate hydratase 2, mitochondrial-like protein
Aconitate hydratase, cytoplasmic	98 kDa	0	0	0	0	0	0	0	0	0	0	0	0	0	0	0	1.2514	0	1.3057	1.6823	3.3434	3.8884	1.1675	Aconitate hydratase, cytoplasmic
Actin-58	42 kDa	0	0	2.4981	0	0	0	0	0	0	0	5.6946	0	0	0	0	0	0	0	0.84117	0	1.9442	1.1675	Actin-58
Actin-depolymerizing factor 2	16 kDa	0	0	0	0	0	0	0	0	0	0	0	0	0	0	1.3734	1.2514	0.62808	0	0	2.229	0	2.3351	Actin-depolymerizing factor 2
Acyl-CoA-binding	10 kDa	0	0	0	0	0	0	0	0	0	0	0	0	0	0	0	0	0	0	0	0	0	10.508	Acyl-CoA-binding
Adenosine kinase 2-like protein	37 kDa	0	0	0	0	0	0	0	0	0	0	0	0	0	0	0.68672	0.62571	1.8843	0.65286	0	0	0.9721	0	Adenosine kinase 2-like protein
Adenosylhomocysteinase	39 kDa	0	0	0	0	0	0	1.1089	0	0	0	0	0	0	0	0	0	0	2.6114	0	0	0	0	Adenosylhomocysteinase
Adenylosuccinate lyase	61 kDa	0	0	0	0	0	0	0	0	0	0	0	0	0	0	0	1.2514	0	0	0	0	0	0	Adenylosuccinate lyase
Alanine aminotransferase 2, mitochondrial-like protein	52 kDa	0	0	0	0	0	0	0	0	0	0	0	0	0	0	2.0602	3.7543	0	0.65286	1.6823	0	0	1.1675	Alanine aminotransferase 2, mitochondrial-like protein
Alcohol dehydrogenase class-P-like protein	41 kDa	0	0	0	0	0	0	0	0	0	0	0	0	0	0	0.68672	0	0.62808	0.65286	0	0	2.9163	3.5026	Alcohol dehydrogenase class-P-like protein
Allergen Act d 3	40 kDa	0	0	0	0	0	5.1159	3.3266	1.2955	0	0	0	0	0	0	0	0	0	0	0	0	0	0	Allergen Act d 3
Alpha-1,4 glucan phosphorylase L isozyme, chloroplastic/amyloplastic	113 kDa	0	0	0	0	0	0	0	0	0	0	0	1.1885	0	0	4.1203	3.7543	0	1.3057	0	0	0	0	Alpha-1,4 glucan phosphorylase L isozyme, chloroplastic/amyloplastic
Alpha-1,4-glucan-protein synthase [UDP-forming] 2	41 kDa	0	0	0	0	0	0	0	0	0	0	0	1.1885	0	0	3.4336	1.8771	1.2562	0.65286	0	0	0	0	Alpha-1,4-glucan-protein synthase [UDP-forming] 2
Alpha-L-arabinofuranosidase 1-like protein	79 kDa	0	0	0	0	0	0	0	0	0	0	0	0	0	0	2.0602	0	0	0	0	0	0	0	Alpha-L-arabinofuranosidase 1-like protein
Annexin	36 kDa	0	0	0	0	0	0	0	0	0	0	0	3.5655	0	2.9686	10.988	13.14	5.6528	7.1815	10.094	3.3434	2.9163	2.3351	Annexin
Annexin	36 kDa	0	0	0	0	0	0	0	0	0	0	0	0	0	0	0	3.7543	13.19	0	1.6823	0	0	0	Annexin
Annexin 1	36 kDa	0	0	0	0	0	0	0	0	0	0	0	0	0	0	0	0	1.8843	1.9586	0.84117	2.229	2.9163	5.8377	Annexin 1
Annexin D2-like protein	36 kDa	0	3.6846	1.2491	0	0	0	0	2.591	3.1226	0	0	7.1311	0	2.9686	10.988	8.1342	27.008	5.2229	10.094	0	0.9721	7.0053	Annexin D2-like protein
Annexin D5-like protein	33 kDa	0	0	0	0	0	0	0	0	0	0	0	0	0	0	0	1.2514	3.7685	0	0	0	0	0	Annexin D5-like protein
Aspartic proteinase	55 kDa	0	0	0	0	0	3.0696	0	0	0	0	0	0	0	0	2.0602	3.1285	0.62808	1.9586	0	0	0	8.1728	Aspartic proteinase
Asparticase	56 kDa	0	0	0	0	0	0	0	0	0	0	0	0	0	0	4.1203	7.5085	0	0	0	0	0	0	Asparticase
Asparticase nepenthesin-1	46 kDa	0	0	1.2491	0	0	0	8.871	16.841	0	0	0	0	0	0	0	0.62571	0	0	0	0	0	0	Asparticase nepenthesin-1
ATP synthase delta subunit 2	21 kDa	0	0	0	0	0	0	0	0	0	0	0	0	0	0	0	0	0	0	3.3647	0	0	0	ATP synthase delta subunit 2
ATP synthase subunit beta, mitochondrial	60 kDa	0	0	0	0	0	0	0	0	0	0	0	0	0	0	1.3734	3.7543	2.5123	1.3057	4.2058	3.3434	1.9442	5.8377	ATP synthase subunit beta, mitochondrial
ATP-dependent (S)-NAD (P)H-hydrate dehydratase	40 kDa	0	0	0	0	0	0	0	0	0	0	0	0	0	0	1.3734	2.5028	4.3966	0.65286	0	0	0	0	ATP-dependent (S)-NAD (P)H-hydrate dehydratase
Bifunctional nitrilase/nitrile hydratase NIT4A	38 kDa	0	0	0	0	0	0	0	0	0	0	0	0	0	0	0	0	1.8843	2.6114	0	0	0	0	Bifunctional nitrilase/nitrile hydratase NIT4A
Btf3l4	19 kDa	0	0	0	0	0	0	0	0	0	0	0	0	0	0	0	0	0	0	0	7.8013	5.8326	1.1675	Btf3l4
Calcyclin-binding	25 kDa	0	0	0	0	0	0	0	0	0	0	0	0	0	1.9791	0	0	0	0	1.6823	0	1.9442	0	Calcyclin-binding
Calnexin	61 kDa	0	0	0	0	0	0	0	0	0	0	0	0	0	1.9791	0.68672	3.1285	0	4.57	5.047	1.1145	1.9442	3.5026	Calnexin
Calreticulin	42 kDa	0	0	0	0	0	0	0	0	0	0	0	0	0	0	4.1203	0.62571	3.1404	0.65286	1.6823	2.229	0	2.3351	Calreticulin
Calreticulin-3	43 kDa	0	0	0	0	0	0	0	0	0	0	0	0	0	0	2.0602	0	0	3.2643	0	0	0	0	Calreticulin-3
Carbonic anhydrase, chloroplastic	31 kDa	0	0	0	0	0	0	0	0	0	0	0	1.1885	0	1.9791	2.7469	0	2.5123	0.65286	0	0	0	3.5026	Carbonic anhydrase, chloroplastic
Carboxypeptidase	57 kDa	0	0	0	0	0	0	0	0	0	0	0	0	0	0	2.7469	4.38	0	0	0	0	0	0	Carboxypeptidase
Catalase isozyme 1	57 kDa	0	0	0	0	0	0	0	0	0	0	0	0	0	0	1.3734	0.62571	1.2562	1.3057	0	0	1.9442	3.5026	Catalase isozyme 1
CBS domain-containing CBSX3, mitochondrial-like protein	23 kDa	0	0	0	0	0	0	0	0	0	0	0	0	0	0	0	0	0	0	7.5705	3.3434	0	0	CBS domain-containing CBSX3, mitochondrial-like protein
Cct8	61 kDa	0	0	0	0	0	0	0	0	0	0	0	0	0	0	0	0.62571	1.2562	1.9586	0	0	0.9721	0	Cct8
Cell division cycle 48	89 kDa	0	0	0	0	0	0	0	0	0	0	0	0	0	1.9791	4.8071	1.2514	1.8843	1.9586	0	0	0	0	Cell division cycle 48
Cellulose synthase A catalytic subunit 3 [UDP-forming]-like protein	119 kDa	0	0	0	0	0	0	0	0	0	0	0	0	0	0	1.3734	0	0	0	0	0	0	0	Cellulose synthase A catalytic subunit 3 [UDP-forming]-like protein
Chaperone ClpB1-like protein	101 kDa	0	0	0	0	0	0	0	0	0	0	0	1.1885	0	0.98954	1.3734	1.2514	1.8843	9.7929	0.84117	0	0	0	Chaperone ClpB1-like protein
Chromosome-associated kinesin KIF4	143 kDa	0	0	0	0	0	1.0232	0	0	0	0	0	0	0	0	0	0	1.2562	0	0.84117	0	0	1.1675	Chromosome-associated kinesin KIF4
Coleoptile phototropism 1	47 kDa	0	0	0	0	0	0	0	0	0	0	0	2.377	0	0	0	0	0	0	0	0	0	1.1675	Coleoptile phototropism 1
COP9 signalosome complex subunit 5b-like protein	39 kDa	0	0	0	0	0	0	0	0	0	0	0	0	0	0	0	0	1.8843	1.3057	0	0	0.9721	0	COP9 signalosome complex subunit 5b-like protein
Cyanate hydratase	19 kDa	0	0	0	0	0	0	0	0	0	0	0	0	0	0	0	0	0	0.65286	1.6823	0	0	0	Cyanate hydratase
Cysteine synthase	34 kDa	0	0	0	0	0	0	0	0	0	0	0	1.1885	0	0.98954	2.0602	0.62571	4.3966	1.9586	1.6823	0	0	1.1675	Cysteine synthase
Cysteine-histidine-rich C1 domain family protein	27 kDa	0	0	1.2491	0	0	0	0	1.2955	0	2.6012	0	0	0	0	0.68672	0	0	0	0	0	0	0	Cysteine-histidine-rich C1 domain family protein
Cytochrome c oxidase subunit 5b-2, mitochondrial-like protein	20 kDa	0	0	0	0	0	0	0	0	0	0	0	0	0	0	0	0	1.2562	0	0.84117	4.4579	1.9442	0	Cytochrome c oxidase subunit 5b-2, mitochondrial-like protein
DAZ-associated protein 1	46 kDa	0	0	0	1.2192	0	0	0	0	0	0	0	0	0	0	0	0	0	1.3057	0	0	0	0	DAZ-associated protein 1
Dehydrin	15 kDa	0	0	0	0	0	0	0	0	0	0	0	0	0	0	0	0	0.62808	0	2.5235	0	0	0	Dehydrin
Dehydrogenase/reductase SDR family protein 7-like protein	39 kDa	0	0	0	0	0	0	0	0	1.0409	0	0	0	0	0	0.68672	0.62571	0	0	3.3647	0	0.9721	3.5026	Dehydrogenase/reductase SDR family protein 7-like protein
Delta-1-pyrroline-5-carboxylate dehydrogenase 12A1, mitochondrial-like protein	62 kDa	0	0	0	0	0	0	0	0	0	0	0	0	0	0.98954	3.4336	1.2514	0	0	1.6823	0	0	0	Delta-1-pyrroline-5-carboxylate dehydrogenase 12A1, mitochondrial-like protein
Delta-aminolevulinic acid dehydratase, chloroplastic-like protein	47 kDa	0	0	0	0	0	0	0	0	0	0	0	0	0	0	2.0602	0	0	0	0	0	0	0	Delta-aminolevulinic acid dehydratase, chloroplastic-like protein
Desiccation-related PCC13-62	30 kDa	0	0	0	0	0	0	0	0	0	0	0	0	0	0	0	0	2.5123	0	0	0	0	0	Desiccation-related PCC13-62
Dihydrolipoyl dehydrogenase	54 kDa	0	0	0	0	0	0	0	0	0	0	0	0	0	0	6.1805	4.38	1.2562	1.3057	0	0	0.9721	0	Dihydrolipoyl dehydrogenase
Dihydrolipoyllysine-residue acetyltransferase component of pyruvate dehydrogenase complex	48 kDa	0	0	0	0	0	0	0	0	0	0	0	0	0	0.98954	0	0.62571	0	3.9172	0	0	0	2.3351	Dihydrolipoyllysine-residue acetyltransferase component of pyruvate dehydrogenase complex
Dihydroxy-acid dehydratase	62 kDa	0	0	0	0	0	0	0	0	0	0	0	0	0	0	1.3734	0.62571	0	2.6114	0	0	0	0	Dihydroxy-acid dehydratase
Disulfide-isomerase	55 kDa	0	0	0	0	0	0	0	0	0	0	0	5.9425	0	6.9268	1.3734	1.2514	6.2808	4.57	5.047	5.5724	2.9163	0	Disulfide-isomerase
Dna damage-inducible 1	46 kDa	0	0	0	0	0	0	0	0	0	0	0	0	0	0.98954	0	0	0.62808	0	2.5235	1.1145	0	0	Dna damage-inducible 1
DnaJ subfamily B member 13	38 kDa	0	0	1.2491	0	0	0	0	0	0	0	0	0	0	0	0	0	0	0	0	4.4579	0	0	DnaJ subfamily B member 13
Elongation factor 1-delta	25 kDa	0	0	0	0	0	0	0	0	0	0	0	0	0	1.9791	0	0	0.62808	5.2229	1.6823	7.8013	5.8326	4.6702	Elongation factor 1-delta
Elongation factor 2	100 kDa	0	0	0	0	0	0	0	0	0	0	0	0	0	0	8.9274	6.2571	1.2562	2.6114	0.84117	0	1.9442	4.6702	Elongation factor 2
Embryogensis abundant protein	12 kDa	0	0	0	0	0	0	0	0	0	0	0	0	0	0	0	0	0	0	0	0	6.8047	0	Embryogensis abundant protein
Embryonic DC-8	63 kDa	0	0	0	0	0	0	0	0	0	0	0	11.885	0	4.9477	4.8071	8.7599	9.4213	9.7929	4.2058	13.374	12.637	9.3404	Embryonic DC-8
Embryonic DC-8	45 kDa	0	0	0	0	0	0	0	0	0	0	0	2.377	0	0	2.7469	0.62571	0	2.6114	0	4.4579	0	1.1675	Embryonic DC-8
Enolase 1	48 kDa	0	0	0	1.2192	0	0	0	0	0	0	0	2.377	0	3.9581	14.421	13.766	6.9089	7.8343	7.5705	4.4579	1.9442	2.3351	Enolase 1
Enoyl-[acyl-carrier-protein] reductase [NADH], chloroplastic	40 kDa	0	0	0	0	0	0	0	0	0	0	0	0	0	0	0	0	1.8843	0	0	0	0	0	Enoyl-[acyl-carrier-protein] reductase [NADH], chloroplastic
Epidermis-specific secreted glycoprotein EP1-like protein	49 kDa	0	0	0	2.4383	0	0	0	0	0	0	0	0	0	0	0	0	0	0	0	0	0	0	Epidermis-specific secreted glycoprotein EP1-like protein
Eukaryotic initiation factor 4A-14	35 kDa	0	0	0	0	0	0	0	0	0	0	0	0	0	0	0	1.8771	0.62808	0	0	0	0	0	Eukaryotic initiation factor 4A-14
Eukaryotic translation initiation factor 2 subunit 3	51 kDa	0	0	0	0	1.0328	0	0	0	0	0	0	0	0	0	0	0	0	1.9586	0	0	0	0	Eukaryotic translation initiation factor 2 subunit 3
Eukaryotic translation initiation factor 3 subunit C	104 kDa	0	0	0	0	0	0	0	0	0	0	0	0	0	0	0	0	1.2562	0	2.5235	0	0	0	Eukaryotic translation initiation factor 3 subunit C
Eukaryotic translation initiation factor 3 subunit H-like protein	39 kDa	0	0	0	0	0	0	0	0	0	0	0	0	0	0	0	0	0	0	4.2058	0	0.9721	0	Eukaryotic translation initiation factor 3 subunit H-like protein
Expansin-A1	27 kDa	0	0	0	0	0	0	0	0	0	7.8035	0	0	0	0	0	0	0	0	0	0	0	0	Expansin-A1
Formate dehydrogenase-2C mitochondrial	42 kDa	0	0	0	0	0	0	0	0	0	0	0	0	0	0	0	0.62571	0	1.9586	0	0	0	0	Formate dehydrogenase-2C mitochondrial
Fructose-bisphosphate aldolase, cytoplasmic isozyme	39 kDa	0	0	0	0	0	0	0	0	0	0	0	0	0	0.98954	3.4336	6.2571	6.2808	0.65286	0	2.229	2.9163	3.5026	Fructose-bisphosphate aldolase, cytoplasmic isozyme
Gamma-interferon-inducible lysosomal thiol reductase	29 kDa	0	0	0	0	0	0	0	0	0	0	0	0	0	0	0	0	3.1404	1.3057	4.2058	2.229	0	0	Gamma-interferon-inducible lysosomal thiol reductase
Gdp-mannose transporter	72 kDa	0	0	0	0	0	0	0	0	0	0	0	0	0	0	0	0.62571	0.62808	1.9586	0	0	0	0	Gdp-mannose transporter
Glucan endo-1,3-beta-glucosidase	49 kDa	0	0	0	0	0	0	0	0	0	0	0	0	0	0	0	2.5028	0	0	0	0	0	0	Glucan endo-1,3-beta-glucosidase
Glutamate synthase [NADH], amyloplastic	234 kDa	0	3.6846	0	0	0	0	0	0	0	0	0	0	0	0	0	0	0	0	0	0	0	1.1675	Glutamate synthase [NADH], amyloplastic
Glutamate--glyoxylate aminotransferase 2-like protein	54 kDa	0	0	0	0	0	0	0	0	0	0	0	0	0	0	1.3734	1.2514	0	0	0	0	0	0	Glutamate--glyoxylate aminotransferase 2-like protein
Glutamine synthetase	39 kDa	0	0	0	0	0	0	0	0	0	0	0	0	0	0	1.3734	0	1.8843	0	0	0	0	4.6702	Glutamine synthetase
Glutathione reductase, chloroplastic	55 kDa	0	0	0	0	0	0	0	0	0	0	0	0	0	0.98954	3.4336	1.2514	0.62808	1.3057	0	0	0	0	Glutathione reductase, chloroplastic
Glutathione reductase, chloroplastic	65 kDa	0	0	0	0	0	0	0	0	0	0	0	0	0	0	4.8071	0	0	0	0	0	0	0	Glutathione reductase, chloroplastic
Glutathione reductase, cytosolic	54 kDa	0	0	0	0	0	0	0	0	0	0	0	0	0	0	4.1203	0	0.62808	0.65286	3.3647	0	0	0	Glutathione reductase, cytosolic
Glutathione S-transferase DHAR2-like protein	24 kDa	0	0	0	0	0	0	0	0	0	0	0	0	0	0	0.68672	0.62571	3.1404	1.3057	8.4117	0	3.8884	7.0053	Glutathione S-transferase DHAR2-like protein
Glutathione S-transferase F9-like protein	25 kDa	0	0	0	0	0	0	0	0	0	0	0	0	0	0	0	0	0.62808	1.3057	2.5235	2.229	0.9721	2.3351	Glutathione S-transferase F9-like protein
Glutathione S-transferase L3-like protein	27 kDa	0	0	0	0	0	0	0	0	0	0	0	0	0	0	0	0	0	2.6114	0	0	0	0	Glutathione S-transferase L3-like protein
Glyceraldehyde-3-phosphate dehydrogenase	37 kDa	0	0	0	0	0	0	0	0	0	0	0	1.1885	0	1.9791	2.7469	1.8771	1.8843	4.57	3.3647	3.3434	5.8326	8.1728	Glyceraldehyde-3-phosphate dehydrogenase
Glycerol-3-phosphate dehydrogenase-2C mitochondrial	40 kDa	0	0	0	0	0	0	0	0	0	0	0	0	0	0	0	0	0	2.6114	0	0	0	0	Glycerol-3-phosphate dehydrogenase-2C mitochondrial
Glycine-rich RNA-binding GRP1A	17 kDa	0	0	0	0	0	0	0	0	0	0	0	0	0	0	0	0	0	0	0	3.3434	0	0	Glycine-rich RNA-binding GRP1A
Glycine-rich RNA-binding protein	23 kDa	0	0	0	0	0	0	0	0	0	0	0	0	0	0	0	0	0	0	0	3.3434	0	0	Glycine-rich RNA-binding protein
Glycine--tRNA ligase 1, mitochondrial-like protein	82 kDa	0	0	0	0	0	0	0	0	0	0	0	0	0	0	0	0	0	0	0	0	2.9163	1.1675	Glycine--tRNA ligase 1, mitochondrial-like protein
Glycylpeptide N-tetradecanoyltransferase 1-like protein	50 kDa	0	0	0	0	0	0	0	0	0	0	0	0	0	0	1.3734	4.38	0	0	0	0	0	0	Glycylpeptide N-tetradecanoyltransferase 1-like protein
Heat shock 70 kDa 15-like protein	94 kDa	0	0	0	0	0	0	0	0	0	0	0	2.377	0	1.9791	0	1.2514	0.62808	3.9172	1.6823	1.1145	0	0	Heat shock 70 kDa 15-like protein
Heat shock 70 kDa 17-like protein	99 kDa	0	0	0	0	0	0	0	0	0	0	0	0	0	0	0	0	1.8843	0	0	0	0	0	Heat shock 70 kDa 17-like protein
Heat shock 70 kDa 4-like protein	62 kDa	0	0	0	0	0	0	0	0	0	0	0	9.5081	0	7.9163	10.988	0	8.7932	20.892	5.047	0	0	0	Heat shock 70 kDa 4-like protein
Heat shock 70 kDa 7, chloroplastic-like protein	76 kDa	0	0	0	0	0	0	0	0	0	0	0	2.377	0	3.9581	2.0602	1.2514	6.9089	3.9172	6.7294	4.4579	8.7489	8.1728	Heat shock 70 kDa 7, chloroplastic-like protein
Heat shock 70 kDa, mitochondrial	72 kDa	0	0	0	0	0	0	0	0	0	0	0	4.754	0	0	2.0602	2.5028	9.4213	7.1815	4.2058	0	0.9721	1.1675	Heat shock 70 kDa, mitochondrial
Heat shock 90-1-like protein	81 kDa	0	0	0	0	0	0	0	0	0	0	0	0	0	1.9791	1.3734	0	8.1651	7.1815	1.6823	2.229	0.9721	5.8377	Heat shock 90-1-like protein
Heat shock protein 70	71 kDa	0	0	0	0	0	0	0	0	0	0	0	7.1311	0	7.9163	10.988	4.38	8.1651	19.586	6.7294	1.1145	3.8884	4.6702	Heat shock protein 70
Heat shock protein 70	71 kDa	0	0	0	0	0	0	0	0	0	0	0	9.5081	0	0	0	5.6314	10.049	18.28	0	0	0	2.3351	Heat shock protein 70
Heat shock protein 90	80 kDa	0	0	0	0	0	0	0	0	0	0	0	0	0	0	0	0	5.0247	4.57	0	2.229	0.9721	2.3351	Heat shock protein 90
Heat shock STI	65 kDa	0	0	0	0	0	0	0	0	0	0	0	4.754	0	2.9686	4.8071	4.38	5.0247	5.2229	0	0	0.9721	1.1675	Heat shock STI
Heat shock STI	65 kDa	0	0	0	0	0	0	0	0	0	0	0	0	0	0	4.1203	2.5028	3.7685	3.2643	0	0	0	1.1675	Heat shock STI
Heme-binding 2	26 kDa	0	0	0	0	0	0	0	0	0	0	0	0	0	0	0	0	0	2.6114	1.6823	1.1145	0	0	Heme-binding 2
Heterogeneous nuclear ribonucleoprotein D0	52 kDa	0	0	0	0	0	0	0	0	0	0	0	1.1885	0	0	0	0.62571	2.5123	0	0	0	0	0	Heterogeneous nuclear ribonucleoprotein D0
Heterogeneous nuclear ribonucleoprotein D0	45 kDa	0	0	0	0	0	0	0	0	0	0	0	0	0	0	0	0	0	0	2.5235	0	0	0	Heterogeneous nuclear ribonucleoprotein D0
High mobility group B 3-like protein	16 kDa	0	0	0	0	0	0	0	0	0	2.6012	8.5419	3.5655	5.8198	0	0	0	0	0	0	0	1.9442	2.3351	High mobility group B 3-like protein
Histone acetyltransferase	28 kDa	0	0	0	0	0	0	0	0	0	0	0	4.754	0	7.9163	2.0602	7.5085	5.0247	6.5286	3.3647	3.3434	8.7489	15.178	Histone acetyltransferase
Histone deacetylase HDT1	29 kDa	0	0	0	0	0	0	0	0	0	0	0	0	0	0.98954	0.68672	1.2514	1.8843	1.3057	0.84117	4.4579	0.9721	0	Histone deacetylase HDT1
Histone deacetylase HDT1	27 kDa	0	0	0	0	0	0	0	0	0	0	0	2.377	0	0	0.68672	0.62571	0	0	1.6823	2.229	0	2.3351	Histone deacetylase HDT1
Histone H1	29 kDa	0	0	0	0	0	0	0	0	0	0	0	0	0	7.9163	0	0	0	0	0	0	0	0	Histone H1
Histone H2B	16 kDa	0	0	0	1.2192	0	0	0	0	1.0409	2.6012	2.8473	7.1311	4.3648	2.9686	0	0	0	0	1.6823	0	6.8047	0	Histone H2B
Histone H3.3	40 kDa	0	0	0	0	0	0	0	0	0	0	0	0	0	0	1.3734	0	0	1.3057	2.5235	0	1.9442	0	Histone H3.3
Histone-lysine N-methyltransferase EZA1-like protein	100 kDa	0	1.2282	2.4981	0	1.0328	0	0	0	0	0	0	0	0	0	0	0	0	0	0	0	0.9721	0	Histone-lysine N-methyltransferase EZA1-like protein
Homeobox aristaless	198 kDa	0	0	0	0	2.0655	1.0232	0	0	0	0	0	0	0	0	0	0	0	0	0	0	0	0	Homeobox aristaless
Inositol-3-phosphate synthase	57 kDa	0	0	0	0	0	0	0	0	0	0	0	0	0	0	1.3734	1.2514	1.2562	1.3057	0	0	0	0	Inositol-3-phosphate synthase
Isoamylase 3, chloroplastic-like protein	85 kDa	0	0	0	0	0	0	0	0	0	0	0	0	0	0	0	0	0	0	0	2.229	1.9442	0	Isoamylase 3, chloroplastic-like protein
Isopentenyl-diphosphate Delta-isomerase II	34 kDa	0	0	0	0	0	0	0	0	0	0	0	0	0	0.98954	0	0	0	1.9586	0	0	0	0	Isopentenyl-diphosphate Delta-isomerase II
Isovaleryl-CoA dehydrogenase-2C mitochondrial-like protein	46 kDa	0	0	0	0	0	0	0	0	0	0	0	0	0	0	0.68672	1.8771	0	0	0	0	0	0	Isovaleryl-CoA dehydrogenase-2C mitochondrial-like protein
Lactoylglutathione lyase	29 kDa	0	0	0	0	0	0	0	0	0	0	0	0	0	0	0	1.2514	0	3.2643	0	0	0	0	Lactoylglutathione lyase
Late embryogenesis abundant D-29	35 kDa	0	0	0	0	0	0	0	0	1.0409	0	0	0	0	0	0	0	1.2562	0.65286	0	0	9.721	8.1728	Late embryogenesis abundant D-29
Late embryogenesis abundant Lea[2]4-A	16 kDa	0	0	0	0	0	0	0	0	0	0	0	0	0	0	3.4336	1.2514	0	1.3057	7.5705	2.229	1.9442	4.6702	Late embryogenesis abundant Lea[2]4-A
Late embryogenesis abundant protein	17 kDa	0	0	0	0	0	0	0	0	0	0	0	0	0	0	0	0	1.2562	1.3057	2.5235	4.4579	5.8326	12.843	Late embryogenesis abundant protein
Late embryogenesis abundant protein D-19	11 kDa	0	0	0	0	0	0	0	0	0	0	0	0	0	0	0.68672	0	0.62808	0	0	0	0.9721	5.8377	Late embryogenesis abundant protein D-19
Late embryogenesis abundant protein D-34	27 kDa	0	0	0	0	0	0	0	0	0	0	0	5.9425	0	0	0	0	0	0	0	0	0	0	Late embryogenesis abundant protein D-34
Late embryogenesis abundant protein D-7	15 kDa	0	0	0	0	0	0	0	0	0	0	0	2.377	0	0	0.68672	0.62571	0	0	5.8882	0	5.8326	2.3351	Late embryogenesis abundant protein D-7
Leucine aminopeptidase 1-like protein	55 kDa	0	0	0	0	0	0	0	0	0	0	0	4.754	0	3.9581	2.0602	4.38	2.5123	5.8757	0.84117	5.5724	3.8884	7.0053	Leucine aminopeptidase 1-like protein
Low molecular weight heat shock protein	18 kDa	0	0	0	0	0	0	0	0	0	1.3006	1.4237	1.1885	0	0	0	0	1.2562	1.3057	2.5235	4.4579	8.7489	3.5026	Low molecular weight heat shock protein
Low molecular weight heat shock protein	17 kDa	0	0	0	0	0	0	0	0	0	0	0	1.1885	0	1.9791	0	0	1.8843	1.3057	10.935	4.4579	0	0	Low molecular weight heat shock protein
Luminal binding protein	73 kDa	0	0	0	0	0	0	0	0	0	0	0	2.377	0	5.9372	8.9274	6.8828	11.934	15.016	6.7294	2.229	0.9721	0	Luminal binding protein
Luminal-binding 5	81 kDa	0	0	0	0	0	0	0	0	0	0	0	0	0	5.9372	7.5539	5.6314	0	13.057	0	0	0	0	Luminal-binding 5
Malate dehydrogenase-2C cytoplasmic	36 kDa	0	0	0	0	0	0	0	0	2.0818	0	0	0	0	0.98954	0.68672	2.5028	1.2562	0	3.3647	4.4579	1.9442	2.3351	Malate dehydrogenase-2C cytoplasmic
Malate dehydrogenase-2C mitochondrial	36 kDa	0	0	0	0	0	0	0	0	2.0818	0	0	0	0	0	2.0602	1.2514	0.62808	1.3057	0	0	0	0	Malate dehydrogenase-2C mitochondrial
Mannosylglycoprotein endo-beta-mannosidase	110 kDa	0	0	0	0	0	0	0	0	0	0	0	0	0	0.98954	0.68672	0	1.8843	1.3057	0	0	0	0	Mannosylglycoprotein endo-beta-mannosidase
Methylenetetrahydrofolate reductase 2-like protein	67 kDa	0	0	0	0	0	0	0	0	0	0	0	0	0	0	0	0	0	1.9586	0	0	0	0	Methylenetetrahydrofolate reductase 2-like protein
Mitochondrial import inner membrane translocase subunit Tim9-like protein	11 kDa	0	0	0	0	0	0	0	0	0	0	0	0	0	0	0	0	0	0	0	0	0	7.0053	Mitochondrial import inner membrane translocase subunit Tim9-like protein
Mitogen-activated protein kinase kinase kinase ANP1	73 kDa	0	1.2282	0	0	0	0	1.1089	0	0	0	2.8473	0	0	1.9791	0	0	0	0	0	0	0.9721	0	Mitogen-activated protein kinase kinase kinase ANP1
MLP protein	17 kDa	0	0	0	0	0	0	0	0	0	0	0	0	0	0	0	0	0	0	4.2058	0	0	0	MLP protein
MLP protein	17 kDa	0	0	0	0	0	0	0	0	0	0	0	0	0	0	0	0	0	0	3.3647	0	0	0	MLP protein
Molybdopterin biosynthesis CNX1-like protein	69 kDa	0	0	0	0	0	0	0	1.2955	0	0	0	0	0	0	0.68672	0.62571	0.62808	1.9586	0	0	0	0	Molybdopterin biosynthesis CNX1-like protein
Monothiol glutaredoxin-S17-like protein	53 kDa	0	0	0	0	0	0	0	0	0	0	0	0	0	0	0	0	0	0	0	5.5724	3.8884	0	Monothiol glutaredoxin-S17-like protein
NAD-dependent dihydropyrimidine dehydrogenase subunit PreA	46 kDa	0	0	0	0	0	0	0	0	0	0	0	0	0	0	1.3734	1.8771	0	0	0	0	0	0	NAD-dependent dihydropyrimidine dehydrogenase subunit PreA
NADH dehydrogenase [ubiquinone] 1 alpha subcomplex assembly factor 3	19 kDa	0	0	0	0	0	0	0	0	0	0	0	0	0	0	0	0	0	0	0	5.5724	0	0	NADH dehydrogenase [ubiquinone] 1 alpha subcomplex assembly factor 3
NADH dehydrogenase subunit 9	23 kDa	0	0	0	0	0	0	0	0	0	0	0	1.1885	0	0	0	0	0.62808	1.9586	0.84117	0	0	0	NADH dehydrogenase subunit 9
NADP-dependent alkenal double bond reductase P2-like protein	39 kDa	0	0	0	0	0	0	0	0	0	0	0	0	0	0	0	0	1.8843	0	0	0	0	0	NADP-dependent alkenal double bond reductase P2-like protein
NADP-dependent malic enzyme	67 kDa	0	0	0	0	0	0	0	0	0	0	0	0	0	0	1.3734	2.5028	2.5123	0	1.6823	0	0.9721	0	NADP-dependent malic enzyme
NADPH-dependent mannose-6-phosphate reductase	35 kDa	0	0	0	0	0	0	0	0	0	0	0	2.377	0	0	0	3.1285	2.5123	0	1.6823	0	0	2.3351	NADPH-dependent mannose-6-phosphate reductase
Naphthalene 1,2-dioxygenase subunit alpha	26 kDa	0	0	0	0	0	0	0	0	0	0	0	2.377	0	1.9791	4.8071	1.2514	3.7685	5.2229	1.6823	3.3434	3.8884	5.8377	Naphthalene 1,2-dioxygenase subunit alpha
Nascent polypeptide-associated complex subunit alpha-like protein	19 kDa	0	0	0	0	0	0	0	0	0	1.3006	0	1.1885	0	0	0	0	0.62808	3.2643	3.3647	4.4579	0	0	Nascent polypeptide-associated complex subunit alpha-like protein
Nascent polypeptide-associated complex subunit alpha-like protein	21 kDa	0	0	0	0	0	0	0	0	0	0	0	2.377	0	0.98954	0	0	1.2562	3.2643	5.8882	1.1145	0	0	Nascent polypeptide-associated complex subunit alpha-like protein
Nonexpresser of PR protein	66 kDa	0	0	0	0	0	0	0	0	0	0	0	2.377	0	0	0	0	0	0	0	0	0	0	Nonexpresser of PR protein
Non-specific lipid-transfer 1	12 kDa	0	0	0	0	0	0	0	0	0	0	0	0	10.185	6.9268	0	0	0	0	0	1.1145	0	0	Non-specific lipid-transfer 1
Non-specific lipid-transfer protein	16 kDa	0	0	0	0	0	0	0	0	0	0	0	0	8.7297	10.885	0	0	0	0	0	0	0	0	Non-specific lipid-transfer protein
Npepps	98 kDa	0	0	0	0	0	0	0	0	0	0	0	0	0	0	0	1.2514	1.8843	0	0.84117	0	0	1.1675	Npepps
Nuclear migration nudC	33 kDa	0	0	0	0	0	0	0	0	0	0	0	2.377	0	0.98954	0	0.62571	0	0	0	4.4579	0	0	Nuclear migration nudC
Nucleoside diphosphate kinase B	14 kDa	0	0	0	0	0	0	0	0	0	0	0	3.5655	0	0.98954	4.1203	1.2514	1.8843	1.3057	8.4117	1.1145	3.8884	7.0053	Nucleoside diphosphate kinase B
Nucleoside diphosphate kinase B	15 kDa	0	0	0	0	0	0	0	0	0	0	0	3.5655	0	0	2.7469	3.1285	0	0	6.7294	2.229	4.8605	0	Nucleoside diphosphate kinase B
Nucleosome assembly protein 1-like 1	32 kDa	0	0	0	0	0	0	0	0	0	0	0	1.1885	0	0	2.7469	4.38	0.62808	2.6114	0	0	0	0	Nucleosome assembly protein 1-like 1
Nudix hydrolase 16, mitochondrial-like protein	19 kDa	0	0	0	0	0	0	0	0	0	0	0	0	0	0	0	0	0	0	1.6823	0	0	0	Nudix hydrolase 16, mitochondrial-like protein
Oleosin 16.4 kDa	16 kDa	0	0	0	0	0	0	0	0	0	0	0	0	0	0	0	0	0.62808	0	0	0	1.9442	4.6702	Oleosin 16.4 kDa
Oleosin 18.2 kDa	18 kDa	0	0	0	0	0	0	0	0	0	0	2.8473	5.9425	0	0	0	0	0.62808	0.65286	0	1.1145	3.8884	5.8377	Oleosin 18.2 kDa
Orotidine 5'-phosphate decarboxylase	52 kDa	0	0	0	0	0	0	0	0	0	0	0	0	0	0.98954	1.3734	0	2.5123	0.65286	0.84117	2.229	0.9721	2.3351	Orotidine 5'-phosphate decarboxylase
Patellin-3-like protein	66 kDa	0	0	0	0	0	0	0	0	0	0	0	0	0	0	4.8071	8.7599	0	0	2.5235	0	0	0	Patellin-3-like protein
Pathogenesis-related STH-2	17 kDa	0	0	0	0	0	0	0	0	0	0	0	0	0	0	0	0	1.8843	2.6114	5.047	0	0	2.3351	Pathogenesis-related STH-2
PCPR10-12	17 kDa	0	0	0	0	0	0	0	0	0	0	0	0	0	0	0	0	0	0	6.7294	1.1145	0	1.1675	PCPR10-12
Pectinesterase/pectinesterase inhibitor U1	62 kDa	0	0	0	0	0	0	6.6533	7.773	2.0818	0	0	0	0	0	0	0	0	0	0	0	0	0	Pectinesterase/pectinesterase inhibitor U1
Peptidyl-prolyl cis-trans isomerase	18 kDa	0	0	0	0	0	0	0	0	0	0	2.8473	2.377	0	1.9791	2.7469	4.38	3.7685	6.5286	5.047	11.145	5.8326	10.508	Peptidyl-prolyl cis-trans isomerase
Peptidyl-prolyl cis-trans isomerase CYP20-1-like protein	22 kDa	0	0	0	0	0	0	0	0	0	11.705	0	0	0	0	0	0	0.62808	0	0	0	0	3.5026	Peptidyl-prolyl cis-trans isomerase CYP20-1-like protein
Peptidyl-prolyl cis-trans isomerase FKBP15-1-like protein	17 kDa	0	0	0	0	0	0	0	0	0	0	0	0	0	0	0	0	0	0	0.84117	5.5724	0.9721	2.3351	Peptidyl-prolyl cis-trans isomerase FKBP15-1-like protein
Peptidyl-prolyl cis-trans isomerase FKBP43-like protein	134 kDa	0	0	0	0	0	0	1.1089	0	0	0	0	0	0	0	0	0	0	0	0	3.3434	0	0	Peptidyl-prolyl cis-trans isomerase FKBP43-like protein
Peptidyl-prolyl cis-trans isomerase FKBP62-like protein	63 kDa	0	0	0	0	0	0	0	0	0	0	0	2.377	0	0.98954	4.8071	3.1285	1.2562	0	0	1.1145	0	1.1675	Peptidyl-prolyl cis-trans isomerase FKBP62-like protein
Peroxiredoxin-2B-like protein	17 kDa	0	0	0	0	0	0	0	0	0	0	0	1.1885	0	0.98954	0	0	0	1.3057	5.047	4.4579	0	4.6702	Peroxiredoxin-2B-like protein
Peroxiredoxin-2F, mitochondrial-like protein	21 kDa	0	0	0	0	0	0	0	0	0	0	0	0	0	1.9791	0	0	0	0	1.6823	3.3434	0	0	Peroxiredoxin-2F, mitochondrial-like protein
Peroxygenase 1-like protein	26 kDa	0	0	0	0	0	0	0	0	0	0	0	0	0	0	0	0	0	1.3057	2.5235	2.229	0	0	Peroxygenase 1-like protein
Pesticidal crystal cry1Ag	35 kDa	0	0	2.4981	0	0	0	0	0	0	0	0	0	0	0	0	0	0.62808	0	0	0	0	0	Pesticidal crystal cry1Ag
Phosphoethanolamine N-methyltransferase 1-like protein	27 kDa	0	0	0	0	0	0	0	0	0	0	0	0	0	0	2.0602	2.5028	0.62808	1.3057	0	0	0	0	Phosphoethanolamine N-methyltransferase 1-like protein
Phosphoglycerate kinase, cytosolic	42 kDa	0	0	0	0	0	0	0	0	0	0	0	11.885	0	4.9477	10.301	10.637	8.7932	11.099	26.076	10.03	11.665	16.346	Phosphoglycerate kinase, cytosolic
Phosphoprotein ECPP44	22 kDa	0	0	0	0	0	0	0	0	0	0	0	0	0	0	0	0	1.8843	0	0	0	0	0	Phosphoprotein ECPP44
Phosphoribosylformylglycinamidine cyclo-ligase, chloroplastic-like protein	42 kDa	0	0	0	0	0	0	0	0	0	0	0	0	0	1.9791	0	0	0	1.9586	0.84117	0	0	0	Phosphoribosylformylglycinamidine cyclo-ligase, chloroplastic-like protein
Plastid lipid-associated 3, chloroplastic	40 kDa	0	0	0	0	0	0	0	0	0	0	0	0	0	0	0	0	0	1.9586	0	0	0	0	Plastid lipid-associated 3, chloroplastic
Poly [ADP-ribose] polymerase 3	96 kDa	0	0	0	0	0	0	0	0	0	0	0	1.1885	0	0	2.0602	4.38	6.2808	5.8757	0.84117	2.229	0	2.3351	Poly [ADP-ribose] polymerase 3
Polyadenylate-binding 2	26 kDa	0	0	0	0	0	0	0	0	0	0	0	0	0	0	0	0	0	1.9586	0	0	0	0	Polyadenylate-binding 2
Polygalacturonase-inhibiting protein	37 kDa	0	0	0	0	0	3.0696	2.2178	0	0	0	0	0	0	0	0	0	0	0	0	0	0	0	Polygalacturonase-inhibiting protein
PR10-5-like protein	17 kDa	0	0	0	0	0	0	0	0	0	0	0	0	0	0	0	0	0	0	2.5235	0	0	0	PR10-5-like protein
Profilin-1	14 kDa	0	0	0	0	0	0	0	0	0	0	0	0	0	0	0	0	1.2562	0	0.84117	3.3434	1.9442	0	Profilin-1
Proliferating cell nuclear antigen	30 kDa	0	0	0	0	0	0	0	0	0	0	0	3.5655	0	4.9477	0.68672	3.7543	6.2808	3.2643	0	1.1145	0	0	Proliferating cell nuclear antigen
Proliferating cell nuclear antigen	29 kDa	0	0	0	0	0	0	0	0	0	0	0	0	0	0	1.3734	5.0057	3.7685	5.2229	0.84117	0	0	0	Proliferating cell nuclear antigen
Proliferation-associated 2G4	43 kDa	0	0	0	0	0	0	0	0	0	0	0	0	0	0	0.68672	0	2.5123	0.65286	0	0	0.9721	0	Proliferation-associated 2G4
Proteasome subunit alpha type-1-A-like protein	30 kDa	0	0	0	0	0	0	0	0	0	0	0	2.377	0	1.9791	1.3734	1.2514	3.1404	8.4872	4.2058	0	0	4.6702	Proteasome subunit alpha type-1-A-like protein
Proteasome subunit alpha type-2-A-like protein	23 kDa	0	0	0	0	0	0	0	0	0	0	0	3.5655	0	2.9686	0	1.2514	3.1404	2.6114	0.84117	2.229	1.9442	0	Proteasome subunit alpha type-2-A-like protein
Proteasome subunit alpha type-5	26 kDa	0	0	0	0	0	0	0	0	0	0	0	0	0	0	2.0602	1.2514	3.1404	2.6114	0	2.229	5.8326	2.3351	Proteasome subunit alpha type-5
Proteasome subunit alpha type-6	27 kDa	0	0	0	0	0	0	0	0	0	0	0	0	0	0	0	0	0	1.3057	0.84117	3.3434	0	0	Proteasome subunit alpha type-6
Proteasome subunit beta type-6-like protein	25 kDa	0	0	0	0	0	0	0	0	0	0	0	0	0	0	0	0	1.2562	3.2643	0.84117	0	0	1.1675	Proteasome subunit beta type-6-like protein
Protein CutA, chloroplastic-like protein	21 kDa	0	0	0	0	0	0	0	0	0	0	0	1.1885	0	0	0	0	0	1.9586	0	4.4579	0.9721	2.3351	Protein CutA, chloroplastic-like protein
Protein disulfide isomerase-like 1-4	66 kDa	0	0	0	1.2192	0	0	0	0	0	0	0	2.377	0	0	3.4336	2.5028	5.6528	3.9172	1.6823	0	1.9442	1.1675	Protein disulfide isomerase-like 1-4
Protein disulfide isomerase-like 5-1	9 kDa	0	0	0	0	0	0	0	0	0	0	0	0	0	0	0	0	0	0	1.6823	1.1145	0	0	Protein disulfide isomerase-like 5-1
Protein disulfide-isomerase	56 kDa	0	0	0	0	0	0	0	0	0	0	0	13.074	0	12.864	6.8672	7.5085	8.7932	13.71	18.506	15.603	12.637	17.513	Protein disulfide-isomerase
Protein disulfide-isomerase like 2-1	40 kDa	0	0	0	0	0	0	0	0	0	0	0	3.5655	0	0.98954	1.3734	0	3.7685	7.1815	1.6823	1.1145	0	0	Protein disulfide-isomerase like 2-1
Protein disulfide-isomerase like 2-2	46 kDa	0	0	0	0	0	0	0	0	0	0	0	0	0	1.9791	0	1.2514	1.2562	1.3057	0	0	0	0	Protein disulfide-isomerase like 2-2
Protein Jade-1	156 kDa	0	0	0	0	0	1.0232	0	0	0	0	0	2.377	0	0	0	0	0	0	0	0	0.9721	0	Protein Jade-1
Protein lin-54	101 kDa	0	0	2.4981	0	0	0	0	0	0	0	0	0	0	0	0	0	0	0	0	0	0.9721	0	Protein lin-54
Protein lin-54	34 kDa	0	2.4564	0	1.2192	0	0	1.1089	0	0	0	0	0	0	0	0	0	0	0	0	0	0	0	Protein lin-54
Protein MEMO1	33 kDa	0	0	0	0	0	0	0	0	0	0	0	0	0	0	0	0	0	1.3057	0	0	0	0	Protein MEMO1
Protein MOTHER of FT and TF 1-like protein	19 kDa	0	0	0	0	0	0	0	0	0	0	0	0	0	0	0	0	1.2562	0	2.5235	0	0	0	Protein MOTHER of FT and TF 1-like protein
Protein notum	44 kDa	0	0	0	0	0	0	0	0	3.1226	0	0	0	0	0	0	0	0	0	0	0	0	0	Protein notum
Protein OBERON 4-like protein	149 kDa	0	0	0	0	1.0328	0	0	0	0	0	0	0	0	0	0	0	0	0.65286	0	0	1.9442	0	Protein OBERON 4-like protein
Protein phosphatase 1 regulatory subunit pprA	37 kDa	0	0	0	0	0	0	0	0	0	0	0	1.1885	0	1.9791	0	0	0	1.9586	0	0	0	0	Protein phosphatase 1 regulatory subunit pprA
Protein SET	29 kDa	0	0	0	0	0	0	0	0	0	0	0	1.1885	0	1.9791	0	0	2.5123	0.65286	0	0	0	2.3351	Protein SET
Protein TIC 22-like, chloroplastic	33 kDa	0	0	0	0	0	0	0	0	0	0	0	0	0	0	0	0	0	0	5.047	0	0	0	Protein TIC 22-like, chloroplastic
Protein TSSC4	49 kDa	0	0	0	0	0	0	0	0	0	0	0	0	0	0	0	0	0	0	0	0	1.9442	0	Protein TSSC4
Protein UXT	17 kDa	0	0	0	0	0	0	0	0	0	0	0	0	0	0	0	0	0	0	2.5235	0	0	0	Protein UXT
Putative aldo-keto reductase 1	38 kDa	0	0	0	0	0	0	0	0	0	0	0	0	0	0	1.3734	0	2.5123	0.65286	0	0	1.9442	4.6702	Putative aldo-keto reductase 1
Putative beta-D-xylosidase 7	89 kDa	0	0	6.2453	0	0	0	0	0	0	0	0	0	0	0	0	0	0	0	0	1.1145	0	0	Putative beta-D-xylosidase 7
Putative disulfide-isomerase A6	34 kDa	0	0	0	0	0	0	0	0	0	0	0	5.9425	0	0	0	0.62571	3.1404	5.2229	0.84117	0	0.9721	0	Putative disulfide-isomerase A6
Putative E3 ubiquitin-protein ligase HERC1	120 kDa	0	1.2282	0	0	0	0	0	0	0	0	0	2.377	0	1.9791	0.68672	0	0	0	0	0	0.9721	0	Putative E3 ubiquitin-protein ligase HERC1
Putative fructose-bisphosphate aldolase 3, chloroplastic	42 kDa	0	0	0	0	0	0	0	0	0	0	0	0	0	0	0	1.2514	0.62808	0	0	0	0	0	Putative fructose-bisphosphate aldolase 3, chloroplastic
Putative G3BP-like protein	52 kDa	0	0	0	0	0	0	0	0	0	0	0	0	0	0	0	0.62571	0	1.3057	3.3647	0	0	0	Putative G3BP-like protein
Putative lactoylglutathione lyase	33 kDa	0	0	0	0	0	0	0	0	1.0409	0	0	20.205	0	4.9477	3.4336	3.7543	8.7932	3.2643	0.84117	0	0	0	Putative lactoylglutathione lyase
Putative lactoylglutathione lyase	33 kDa	0	0	0	0	0	0	0	0	0	0	0	8.3196	0	3.9581	0	0.62571	6.2808	3.9172	0	0	0	0	Putative lactoylglutathione lyase
Putative linoleate 9S-lipoxygenase 5	99 kDa	0	0	0	0	0	0	0	1.2955	0	0	0	0	0	0	0	0	0	0	2.5235	0	0	0	Putative linoleate 9S-lipoxygenase 5
Putative nucleolar 5-2-like protein	62 kDa	0	0	0	0	0	0	0	0	0	0	0	0	0	0	2.7469	1.8771	1.8843	0	0	0	0	0	Putative nucleolar 5-2-like protein
Putative phosphatidylglycerol/phosphatidylinositol transfer	17 kDa	0	0	0	0	0	0	0	0	0	0	0	0	0	0	0	0	0	0	0	8.9158	0	1.1675	Putative phosphatidylglycerol/phosphatidylinositol transfer
Putative phospholipid hydroperoxide glutathione peroxidase 6, mitochondrial-like protein	26 kDa	0	0	0	0	0	0	0	0	0	0	0	1.1885	0	0.98954	0	0.62571	1.2562	1.3057	6.7294	4.4579	0	4.6702	Putative phospholipid hydroperoxide glutathione peroxidase 6, mitochondrial-like protein
Putative serine protease EDA2-like protein	55 kDa	0	2.4564	2.4981	1.2192	0	0	0	2.591	1.0409	0	0	4.754	0	0	3.4336	0.62571	1.8843	0	0	0	0	0	Putative serine protease EDA2-like protein
Putative UDP-arabinopyranose mutase 5-like protein	39 kDa	0	0	0	0	0	0	0	0	0	0	0	0	0	0	0	0	6.2808	0.65286	0	0	0	0	Putative UDP-arabinopyranose mutase 5-like protein
Putative voltage-gated potassium channel subunit beta-like protein	37 kDa	0	0	0	0	0	0	0	0	0	0	0	0	0	0	2.7469	1.2514	3.1404	0	0	0	0	0	Putative voltage-gated potassium channel subunit beta-like protein
Putative yraH	16 kDa	0	0	0	0	0	0	0	0	0	0	1.4237	0	0	0	0	0	0.62808	1.3057	5.047	2.229	1.9442	1.1675	Putative yraH
Pyruvate kinase, cytosolic isozyme	58 kDa	0	0	0	0	0	0	0	0	0	0	0	0	0	0	2.0602	0	0.62808	0	0	0	0	0	Pyruvate kinase, cytosolic isozyme
Ras-related RABB1b-like protein	23 kDa	0	0	0	0	0	0	0	0	0	0	0	0	0	0	0	0	0.62808	0	2.5235	1.1145	0	0	Ras-related RABB1b-like protein
Ras-related RABC1-like protein	24 kDa	0	0	0	0	0	0	0	0	0	0	0	0	0	0	0	0	1.2562	0.65286	0.84117	0	0	0	Ras-related RABC1-like protein
Replication A 70 kDa DNA-binding subunit	65 kDa	0	1.2282	0	0	0	0	0	0	0	0	0	2.377	0	0	0	0	0	0	0	0	0	0	Replication A 70 kDa DNA-binding subunit
Rho GDP-dissociation inhibitor 1-like protein	27 kDa	0	0	0	0	0	0	0	0	0	0	0	0	0	0	0	0	0	0	4.2058	0	0	0	Rho GDP-dissociation inhibitor 1-like protein
Ribose-phosphate pyrophosphokinase 4-like protein	37 kDa	0	0	0	0	0	0	0	0	0	0	0	0	0	0	1.3734	1.2514	1.8843	0	0	0	0	0	Ribose-phosphate pyrophosphokinase 4-like protein
Ribosome maturation SBDS	42 kDa	0	0	0	0	0	0	0	0	0	0	0	0	0	0	0	0	0	1.9586	0	0	0	0	Ribosome maturation SBDS
RuBisCO large subunit-binding protein subunit beta, chloroplastic	64 kDa	0	0	0	0	0	0	0	0	0	0	0	0	0	0	2.7469	5.0057	1.8843	1.3057	0.84117	2.229	0	1.1675	RuBisCO large subunit-binding protein subunit beta, chloroplastic
RuBisCO large subunit-binding subunit alpha, chloroplastic	62 kDa	0	0	0	1.2192	0	0	0	0	0	0	0	4.754	0	5.9372	8.2407	5.6314	5.6528	3.2643	0	2.229	3.8884	2.3351	RuBisCO large subunit-binding subunit alpha, chloroplastic
RuBisCO large subunit-binding subunit alpha, chloroplastic	62 kDa	0	0	0	0	0	0	0	0	0	0	0	2.377	0	0	4.8071	3.7543	2.5123	2.6114	0	0	0	0	RuBisCO large subunit-binding subunit alpha, chloroplastic
Seed biotin-containing SBP65	68 kDa	0	0	0	0	0	0	0	0	0	0	0	11.885	0	2.9686	2.0602	3.1285	8.1651	5.2229	11.776	2.229	4.8605	7.0053	Seed biotin-containing SBP65
Seed maturation PM36	25 kDa	0	0	0	0	0	0	0	0	0	0	0	3.5655	0	3.9581	1.3734	4.38	6.9089	3.9172	0.84117	0	0	5.8377	Seed maturation PM36
Serine carboxypeptidase-like 42	54 kDa	0	0	0	0	0	0	0	0	0	0	0	0	0	0	6.1805	0.62571	0	0	0	0	0	0	Serine carboxypeptidase-like 42
Serine carboxypeptidase-like 45	52 kDa	0	0	0	0	0	0	0	0	0	0	0	0	0	0	0	1.2514	0	0	0	0	0	0	Serine carboxypeptidase-like 45
Serine hydroxymethyltransferase 1	52 kDa	0	0	0	0	0	0	0	0	0	0	0	0	0	0	0	0	0	0	0	0	3.8884	0	Serine hydroxymethyltransferase 1
Serine/arginine-rich splicing factor 2	30 kDa	0	0	0	0	0	0	0	1.2955	0	0	0	1.1885	0	0.98954	0	0	1.8843	0	0	0	1.9442	0	Serine/arginine-rich splicing factor 2
S-formylglutathione hydrolase-like protein	32 kDa	0	0	0	0	0	0	0	0	0	0	0	1.1885	0	1.9791	0	0	1.2562	1.3057	0.84117	2.229	0.9721	2.3351	S-formylglutathione hydrolase-like protein
Small nuclear ribonucleoprotein E	10 kDa	0	0	0	0	0	0	0	0	0	0	0	0	0	0	0	0	0	0.65286	0	3.3434	2.9163	0	Small nuclear ribonucleoprotein E
Soluble inorganic pyrophosphatase 1, chloroplastic-like protein	33 kDa	0	0	0	0	0	0	0	0	0	0	0	0	0	1.9791	0	0	0	1.3057	0	0	0	0	Soluble inorganic pyrophosphatase 1, chloroplastic-like protein
Splicing factor U2af large subunit B	65 kDa	0	1.2282	0	0	0	0	0	0	0	0	0	0	0	0	0	0	0	0.65286	0	3.3434	0	0	Splicing factor U2af large subunit B
Stem-specific TSJT1	28 kDa	0	0	0	0	0	0	0	0	0	0	0	0	0	0	0.68672	0	0	0	2.5235	0	1.9442	0	Stem-specific TSJT1
Strictosidine synthase 1-like protein	36 kDa	0	1.2282	0	0	0	0	2.2178	6.4775	9.3679	0	0	0	0	0	0	0	1.2562	0	0	0	0	0	Strictosidine synthase 1-like protein
Strictosidine synthase 3-like protein	36 kDa	0	0	0	0	0	0	0	0	0	0	0	0	0	0	0	0	3.1404	0	0	0	0	0	Strictosidine synthase 3-like protein
Sucrose synthase	92 kDa	0	0	0	0	0	1.0232	0	0	0	0	0	0	0	0	0	0	0.62808	0	0.84117	1.1145	2.9163	0	Sucrose synthase
T-complex 1 subunit beta	57 kDa	0	0	0	0	0	0	0	0	0	0	0	8.3196	0	8.9058	8.9274	11.888	6.2808	5.8757	5.8882	11.145	3.8884	3.5026	T-complex 1 subunit beta
T-complex 1 subunit eta	60 kDa	0	0	0	0	0	0	0	0	0	0	0	1.1885	0	0	0	3.7543	3.1404	0	0	0	1.9442	0	T-complex 1 subunit eta
T-complex 1 subunit gamma	58 kDa	0	0	0	0	0	0	0	0	0	0	0	0	0	0	6.1805	0	1.8843	1.3057	0	0	0	2.3351	T-complex 1 subunit gamma
T-complex 1 subunit zeta	59 kDa	0	0	0	0	0	0	0	0	0	0	0	2.377	0	2.9686	1.3734	3.7543	2.5123	0.65286	5.047	2.229	2.9163	1.1675	T-complex 1 subunit zeta
Thioredoxin H-type	13 kDa	0	0	0	0	0	0	0	0	0	0	0	2.377	0	0	0	0	0	0	1.6823	5.5724	2.9163	0	Thioredoxin H-type
Thioredoxin H-type	13 kDa	0	0	0	0	0	0	0	0	0	0	0	0	0	0	0	0	0	0	0	3.3434	0	0	Thioredoxin H-type
Thioredoxin H-type	13 kDa	0	0	0	0	0	0	0	0	0	0	0	0	0	0	0	0	0	0	0	2.229	0	0	Thioredoxin H-type
Thioredoxin reductase 2-like protein	40 kDa	0	0	0	0	0	0	0	0	0	0	0	0	0	0	0	1.2514	1.8843	1.3057	0	0	0	0	Thioredoxin reductase 2-like protein
TPR repeat-containing thioredoxin TTL4-like protein	173 kDa	0	0	0	0	0	0	0	0	0	0	0	0	0	0	0	0	0	0	0	0	0	2.3351	TPR repeat-containing thioredoxin TTL4-like protein
Transaldolase	48 kDa	0	0	0	0	0	0	0	0	0	0	0	0	0	0	0	0.62571	1.8843	0	0	0	0	1.1675	Transaldolase
Translationally controlled tumor protein	19 kDa	0	0	0	0	0	0	0	0	0	0	0	0	0	1.9791	0	0.62571	1.2562	0	0.84117	3.3434	1.9442	2.3351	Translationally controlled tumor protein
Trihelix transcription factor GT-3b-like protein	31 kDa	0	0	0	0	0	0	0	0	0	0	0	0	0	2.9686	0	0	0	0	0	0	0	0	Trihelix transcription factor GT-3b-like protein
Triosephosphate isomerase, cytosolic	27 kDa	0	0	0	0	0	0	0	0	0	0	0	0	0	0	0	0	1.8843	3.2643	1.6823	0	0	2.3351	Triosephosphate isomerase, cytosolic
Tripeptidyl-peptidase 2	112 kDa	0	0	0	0	0	0	0	0	0	0	2.8473	1.1885	0	1.9791	0	0	1.2562	0.65286	0	0	0	0	Tripeptidyl-peptidase 2
tRNA (Mo5U34)-methyltransferase	34 kDa	0	0	0	0	0	0	0	0	0	3.9018	0	1.1885	0	0	0	0	1.2562	0	0	0	0	0	tRNA (Mo5U34)-methyltransferase
Two-component response regulator ARR1-like protein	41 kDa	0	0	3.7472	0	0	0	0	0	0	0	0	0	0	0	0	0	0	0	0	0	0	0	Two-component response regulator ARR1-like protein
U2 small nuclear ribonucleoprotein A	32 kDa	0	0	0	0	0	0	0	0	0	0	0	1.1885	0	0.98954	0	0	1.8843	2.6114	1.6823	0	0	0	U2 small nuclear ribonucleoprotein A
U6 snRNA-associated Sm-like protein LSm7	22 kDa	0	0	1.2491	1.2192	0	0	0	0	1.0409	0	0	1.1885	0	0	0	0	0	0	0	0	9.721	2.3351	U6 snRNA-associated Sm-like protein LSm7
UDP-D-glucose pyrophosphorylase	51 kDa	0	0	0	0	0	0	0	0	0	0	0	3.5655	0	0	3.4336	1.8771	6.9089	1.3057	2.5235	6.6869	8.7489	10.508	UDP-D-glucose pyrophosphorylase
Uricase-2	35 kDa	0	0	0	0	0	0	0	0	0	0	0	0	0	0	0	1.8771	0	0	0	0	0	0	Uricase-2
Vacuolar-processing enzyme	55 kDa	0	0	0	0	0	0	0	0	0	0	0	0	0	0	2.7469	0.62571	1.8843	1.9586	0	0	0	0	Vacuolar-processing enzyme
Vacuolar-processing enzyme	51 kDa	0	0	0	0	0	0	0	0	0	0	0	0	0	0	0	0	0.62808	3.2643	0	0	0	0	Vacuolar-processing enzyme
Vacuolar-sorting receptor 1-like protein	69 kDa	0	0	0	0	1.0328	0	0	0	0	0	0	2.377	0	0.98954	0.68672	1.2514	1.8843	0.65286	0	0	0	0	Vacuolar-sorting receptor 1-like protein
Vernalization insensitive 3-like protein	81 kDa	0	0	0	0	1.0328	0	0	0	1.0409	0	0	0	0	0	0	0	0	0	0	3.3434	0	0	Vernalization insensitive 3-like protein
V-type proton ATPase catalytic subunit A	69 kDa	0	0	0	0	0	0	0	0	0	0	0	0	0	0	0	0	0	0	5.047	0	0	0	V-type proton ATPase catalytic subunit A
V-type proton ATPase subunit B2-like protein	54 kDa	0	0	0	0	0	0	0	0	0	0	0	0	0	0	0	0	0	0	0.84117	2.229	0.9721	3.5026	V-type proton ATPase subunit B2-like protein
V-type proton ATPase subunit E	27 kDa	0	0	0	0	0	0	0	0	0	0	0	1.1885	0	6.9268	0	0	1.8843	9.7929	0	0	0	0	V-type proton ATPase subunit E
V-type proton ATPase subunit E	26 kDa	0	0	0	0	0	0	0	0	0	0	0	0	0	0	0	0	0.62808	6.5286	0	0	0	0	V-type proton ATPase subunit E
WD repeat domain phosphoinositide-interacting 3	46 kDa	0	0	0	0	0	0	0	0	0	0	0	0	0	0	0	0	0	2.6114	0	0	0	0	WD repeat domain phosphoinositide-interacting 3
Xylose isomerase-like protein	53 kDa	0	0	0	0	0	0	0	0	0	0	0	0	0	0	6.8672	5.6314	3.7685	3.2643	0	0	1.9442	2.3351	Xylose isomerase-like protein
Zinc finger FYVE domain-containing 26	289 kDa	0	0	0	0	0	0	0	0	0	0	0	0	0	0	0	0	0	0	0	2.229	0	0	Zinc finger FYVE domain-containing 26
	peptide total	662.001	661.994	662	662.004	662.005	662.004	661.994	662.003	662.008	662.002	661.999	662	662.004	661.995	662.001	662	662.002	661.999	661.995	662.006	661.996	661.997	14564
	band	Ca1	Ca2	Ca3	Ca4	Ca5	Ca6	Ca7	Ca8	Ca9	Ca10	Ca11	Ca12	Ca13	Ca14	Cw1	Cw2	Cw3	Cw4	Cw5	Cw6	Cw7	Cw8
